# Supplementary material for: Oxido[N-(2-oxidobenzyl­idene-κO)leucinato-κ2 N,O](1,10-phenanthroline-κ2 N,N′)vanadium(IV)
Source: Acta Crystallogr Sect E Struct Rep Online. 2012 Jun 13;68(Pt 7):m907. doi: 10.1107/S1600536812025391 (PMC3393178; doi:10.1107/S1600536812025391)
Supplement: Supplementary file 1 [file e-68-0m907-sup1.cif]

##############################################################################
#                                                                            #
# This CIF contains the data in a paper accepted for publication in          #
# Acta Crystallographica Section E. It conforms to the requirements of       #
# Notes for Authors for Acta Crystallographica Section E, and has been       #
# peer reviewed under the auspices of the IUCr Commission on Journals.       #
#                                                                            #
# Full details of the Crystallographic Information File format               #
# are given in the paper "The Crystallographic Information File (CIF):       #
# a New Standard Archive File for Crystallography" by S. R. Hall, F. H.      #
# Allen and I. D. Brown [Acta Cryst. (1991), A47, 655-685].                  #
#                                                                            #
# The current version of the core CIF dictionary is obtainable from          #
# ftp://ftp.iucr.org/pub/cif_core.dic.                                       #
#                                                                            #
# Software is freely available for graphical display of the structure(s)     #
# in this CIF. For information consult the CIF software page                 #
# http://www.iucr.org/resources/cif/software.                                #
#                                                                            #
# This file may be used for bona fide research purposes within the           #
# scientific community so long as proper attribution is given to the journal # 
# article from which it was obtained.                                        #
#                                                                            #
##############################################################################
data_global
_audit_creation_method     SHELXL-97
_journal_date_recd_electronic     2012-05-30
_journal_date_accepted     2012-06-04
_journal_name_full     'Acta Crystallographica, Section E'
_journal_year     2012
_journal_volume     68
_journal_issue      7
_journal_page_first     m907
_journal_page_last     m907
_journal_paper_category     QM
_journal_paper_doi     10.1107/S1600536812025391
_journal_coeditor_code     XU5555
_publ_contact_author_name     'Dr. Chengyuan Wang'
_publ_contact_author_address
;
  Research Center of Medical Chemistry and Chemical Biology
  Chongqing Technology and Business University
  Chongqing 400067
 People's Republic of China
;
_publ_contact_author_email     chengyuanw@yahoo.cn
_publ_contact_author_fax     ?
_publ_contact_author_phone     '86 23 62768059'
_publ_section_title
;\
Oxido[<i>N</i>-(2-oxidobenzylidene-\k<i>O</i>)leucinato-\k^2^<i>N</i>,<i>O</i>]\
(1,10-phenanthroline-\k^2^<i>N</i>,<i>N</i>')vanadium(IV)
;
loop_
    _publ_author_name
    _publ_author_footnote
    _publ_author_address
    'Cheng-Yuan Wang' .
; Research Center of Medical Chemistry and Chemical Biology
  Chongqing Technology and Business University
  Chongqing 400067
 People's Republic of China
;
    'Bu-Qin Jing' .
; School of Chemistry and Chemical Engineering
  Liaocheng University
  Shandong 252059
 People's Republic of China
;
    'Jian-Fang Dong' .
; School of Chemistry and Chemical Engineering
  Liaocheng University
  Shandong 252059
 People's Republic of China
;
    'Lian-Zhi Li' .
; School of Chemistry and Chemical Engineering
  Liaocheng University
  Shandong 252059
 People's Republic of China
;
data_I
_audit_creation_method     SHELXL-97
_chemical_name_systematic
;
Oxido[<i>N</i>-(2-oxidobenzylidene-\k<i>O</i>)leucinato-
\k^2^<i>N</i>,<i>O</i>](1,10-phenanthroline-\k^2^<i>N</i>,<i>N</i>')vanadium(IV)
;
_chemical_name_common     ?
_chemical_formula_moiety     'C25 H23 N3 O4 V'
_chemical_formula_sum     'C25 H23 N3 O4 V'
_chemical_formula_iupac     '[V (C13 H15 N O3) O (C12 H8 N2)]'
_chemical_formula_weight     480.40
_chemical_melting_point     ?
_symmetry_cell_setting     hexagonal
_symmetry_space_group_name_H-M     'R -3'
_symmetry_space_group_name_Hall     '-R 3'
loop_
    _symmetry_equiv_pos_as_xyz
    'x, y, z'
    '-y, x-y, z'
    '-x+y, -x, z'
    'x+2/3, y+1/3, z+1/3'
    '-y+2/3, x-y+1/3, z+1/3'
    '-x+y+2/3, -x+1/3, z+1/3'
    'x+1/3, y+2/3, z+2/3'
    '-y+1/3, x-y+2/3, z+2/3'
    '-x+y+1/3, -x+2/3, z+2/3'
    '-x, -y, -z'
    'y, -x+y, -z'
    'x-y, x, -z'
    '-x+2/3, -y+1/3, -z+1/3'
    'y+2/3, -x+y+1/3, -z+1/3'
    'x-y+2/3, x+1/3, -z+1/3'
    '-x+1/3, -y+2/3, -z+2/3'
    'y+1/3, -x+y+2/3, -z+2/3'
    'x-y+1/3, x+2/3, -z+2/3'
_cell_length_a     33.675(4)
_cell_length_b     33.675(4)
_cell_length_c     10.283(2)
_cell_angle_alpha     90.00
_cell_angle_beta     90.00
_cell_angle_gamma     120.00
_cell_volume     10099(3)
_cell_formula_units_Z     18
_cell_measurement_reflns_used     3014
_cell_measurement_theta_min     2.419
_cell_measurement_theta_max     28.317
_cell_measurement_temperature     298(2)
_exptl_crystal_description     block
_exptl_crystal_colour     yellow
_exptl_crystal_size_max     0.23
_exptl_crystal_size_mid     0.11
_exptl_crystal_size_min     0.08
_exptl_crystal_density_diffrn     1.422
_exptl_crystal_density_meas     ?
_exptl_crystal_density_method     'not measured'
_exptl_crystal_F_000     4482
_exptl_absorpt_coefficient_mu     0.480
_exptl_absorpt_correction_type     multi-scan
_exptl_absorpt_process_details     '(SADABS; Bruker, 2001)'
_exptl_absorpt_correction_T_min     0.8977
_exptl_absorpt_correction_T_max     0.9626
_exptl_special_details     ?
_diffrn_ambient_temperature     298(2)
_diffrn_radiation_type     MoK\a
_diffrn_radiation_wavelength     0.71073
_diffrn_radiation_source     'fine-focus sealed tube'
_diffrn_radiation_monochromator     graphite
_diffrn_measurement_device_type     'Bruker SMART 1000 CCD area-detector'
_diffrn_measurement_method     '\f and \w scans'
_diffrn_detector_area_resol_mean     ?
_diffrn_reflns_number     17437
_diffrn_reflns_av_R_equivalents     0.1367
_diffrn_reflns_av_sigmaI/netI     0.1340
_diffrn_reflns_theta_min     2.09
_diffrn_reflns_theta_max     25.03
_diffrn_reflns_theta_full     25.03
_diffrn_measured_fraction_theta_max     0.998
_diffrn_measured_fraction_theta_full     0.998
_diffrn_reflns_limit_h_min     -35
_diffrn_reflns_limit_h_max     40
_diffrn_reflns_limit_k_min     -39
_diffrn_reflns_limit_k_max     39
_diffrn_reflns_limit_l_min     -12
_diffrn_reflns_limit_l_max     11
_diffrn_standards_number     ?
_diffrn_standards_interval_count     ?
_diffrn_standards_interval_time     ?
_diffrn_standards_decay_%     ?
_refine_special_details
;
Refinement of <i>F</i>^2^ against ALL reflections. The weighted <i>R</i>-factor
<i>wR</i> and goodness of fit <i>S</i> are based on <i>F</i>^2^, conventional
<i>R</i>-factors <i>R</i> are based on <i>F</i>, with <i>F</i> set to zero for
negative <i>F</i>^2^. The threshold expression of <i>F</i>^2^ >
\s(<i>F</i>^2^) is used only for calculating <i>R</i>-factors(gt) <i>etc</i>.
and is not relevant to the choice of reflections for refinement.
<i>R</i>-factors based on <i>F</i>^2^ are statistically about twice as large
as those based on <i>F</i>, and <i>R</i>- factors based on ALL data will be
even larger.
;
_reflns_number_total     3962
_reflns_number_gt     2020
_reflns_threshold_expression     >2sigma(I)
_refine_ls_structure_factor_coef     Fsqd
_refine_ls_matrix_type     full
_refine_ls_R_factor_all     0.1541
_refine_ls_R_factor_gt     0.0653
_refine_ls_wR_factor_gt     0.1100
_refine_ls_wR_factor_ref     0.1284
_refine_ls_goodness_of_fit_ref     0.999
_refine_ls_restrained_S_all     0.999
_refine_ls_number_reflns     3962
_refine_ls_number_parameters     298
_refine_ls_number_restraints     0
_refine_ls_hydrogen_treatment     constr
_refine_ls_weighting_scheme     calc
_refine_ls_weighting_details
         'calc w=1/[\s^2^(Fo^2^)+(0.0477P)^2^+0.0000P] where P=(Fo^2^+2Fc^2^)/3'
_atom_sites_solution_hydrogens     geom
_atom_sites_solution_primary     direct
_atom_sites_solution_secondary     difmap
_refine_ls_shift/su_max     0.000
_refine_ls_shift/su_mean     0.000
_refine_diff_density_max     0.403
_refine_diff_density_min     -0.376
_refine_ls_extinction_method     none
_refine_ls_extinction_coef     ?
loop_
    _atom_type_symbol
    _atom_type_description
    _atom_type_scat_dispersion_real
    _atom_type_scat_dispersion_imag
    _atom_type_scat_source
    'C' 'C' 0.0033 0.0016
                         'International Tables Vol C Tables 4.2.6.8 and 6.1.1.4'
    'H' 'H' 0.0000 0.0000
                         'International Tables Vol C Tables 4.2.6.8 and 6.1.1.4'
    'N' 'N' 0.0061 0.0033
                         'International Tables Vol C Tables 4.2.6.8 and 6.1.1.4'
    'O' 'O' 0.0106 0.0060
                         'International Tables Vol C Tables 4.2.6.8 and 6.1.1.4'
    'V' 'V' 0.3005 0.5294
                         'International Tables Vol C Tables 4.2.6.8 and 6.1.1.4'
_computing_data_collection     'SMART (Bruker, 2007)'
_computing_cell_refinement     'SAINT (Bruker, 2007)'
_computing_data_reduction     'SAINT (Bruker, 2007)'
_computing_structure_solution     'SHELXS97 (Sheldrick, 2008)'
_computing_structure_refinement     'SHELXL97 (Sheldrick, 2008)'
_computing_molecular_graphics
                     'SHELXTL (Sheldrick, 2008) and DIAMOND (Brandenburg, 1999)'
_computing_publication_material     'SHELXTL (Sheldrick, 2008)'
loop_
    _atom_site_type_symbol
    _atom_site_label
    _atom_site_fract_x
    _atom_site_fract_y
    _atom_site_fract_z
    _atom_site_U_iso_or_equiv
    _atom_site_adp_type
    _atom_site_calc_flag
    _atom_site_refinement_flags
    _atom_site_occupancy
    _atom_site_symmetry_multiplicity
    _atom_site_disorder_assembly
    _atom_site_disorder_group
    V V1 0.88840(2) 0.14374(2) 0.82377(7) 0.0405(3) Uani d . 1 1 . .
    N N1 0.93728(11) 0.12709(11) 0.7777(3) 0.0400(9) Uani d . 1 1 . .
    N N2 0.85177(11) 0.17154(11) 0.9193(3) 0.0364(9) Uani d . 1 1 . .
    N N3 0.93599(11) 0.19076(10) 0.9904(3) 0.0344(9) Uani d . 1 1 . .
    O O1 0.87689(9) 0.09726(9) 0.9600(3) 0.0488(8) Uani d . 1 1 . .
    O O2 0.89395(11) 0.04585(11) 1.0382(3) 0.0667(10) Uani d . 1 1 . .
    O O3 0.92356(10) 0.20089(9) 0.7295(3) 0.0486(8) Uani d . 1 1 . .
    O O4 0.84766(10) 0.11361(10) 0.7265(3) 0.0594(9) Uani d . 1 1 . .
    C C1 0.89801(15) 0.07417(16) 0.9562(5) 0.0482(13) Uani d . 1 1 . .
    C C2 0.92849(15) 0.08310(14) 0.8356(5) 0.0493(13) Uani d . 1 1 . .
    H H2 0.9575 0.0850 0.8605 0.059 Uiso calc R 1 1 . .
    C C3 0.90355(16) 0.04533(15) 0.7341(5) 0.0632(15) Uani d . 1 1 . .
    H H3A 0.8758 0.0454 0.7096 0.076 Uiso calc R 1 1 . .
    H H3B 0.9228 0.0536 0.6574 0.076 Uiso calc R 1 1 . .
    C C4 0.89048(18) -0.00300(17) 0.7707(6) 0.0700(16) Uani d . 1 1 . .
    H H4 0.8709 -0.0112 0.8479 0.084 Uiso calc R 1 1 . .
    C C5 0.9313(2) -0.00798(19) 0.8060(7) 0.121(3) Uani d . 1 1 . .
    H H5A 0.9210 -0.0390 0.8318 0.181 Uiso calc R 1 1 . .
    H H5B 0.9477 0.0123 0.8766 0.181 Uiso calc R 1 1 . .
    H H5C 0.9512 -0.0004 0.7321 0.181 Uiso calc R 1 1 . .
    C C6 0.8627(2) -0.03564(18) 0.6648(6) 0.109(2) Uani d . 1 1 . .
    H H6A 0.8541 -0.0663 0.6903 0.164 Uiso calc R 1 1 . .
    H H6B 0.8805 -0.0279 0.5865 0.164 Uiso calc R 1 1 . .
    H H6C 0.8356 -0.0337 0.6498 0.164 Uiso calc R 1 1 . .
    C C7 0.97293(15) 0.14987(16) 0.7061(4) 0.0469(12) Uani d . 1 1 . .
    H H7 0.9921 0.1377 0.6939 0.056 Uiso calc R 1 1 . .
    C C8 0.98550(14) 0.19273(15) 0.6433(4) 0.0399(11) Uani d . 1 1 . .
    C C9 0.96116(15) 0.21653(15) 0.6601(4) 0.0415(11) Uani d . 1 1 . .
    C C10 0.97886(17) 0.25974(16) 0.6011(5) 0.0570(14) Uani d . 1 1 . .
    H H10 0.9639 0.2763 0.6133 0.068 Uiso calc R 1 1 . .
    C C11 1.01764(19) 0.27800(19) 0.5261(5) 0.0657(15) Uani d . 1 1 . .
    H H11 1.0288 0.3068 0.4888 0.079 Uiso calc R 1 1 . .
    C C12 1.04026(17) 0.2539(2) 0.5057(5) 0.0657(16) Uani d . 1 1 . .
    H H12 1.0659 0.2659 0.4522 0.079 Uiso calc R 1 1 . .
    C C13 1.02484(15) 0.21226(18) 0.5642(5) 0.0563(14) Uani d . 1 1 . .
    H H13 1.0407 0.1965 0.5515 0.068 Uiso calc R 1 1 . .
    C C14 0.80925(14) 0.16091(14) 0.8869(4) 0.0444(12) Uani d . 1 1 . .
    H H14 0.7952 0.1409 0.8177 0.053 Uiso calc R 1 1 . .
    C C15 0.78503(15) 0.17820(16) 0.9513(5) 0.0534(14) Uani d . 1 1 . .
    H H15 0.7554 0.1698 0.9257 0.064 Uiso calc R 1 1 . .
    C C16 0.80519(17) 0.20759(17) 1.0524(5) 0.0536(14) Uani d . 1 1 . .
    H H16 0.7890 0.2187 1.0980 0.064 Uiso calc R 1 1 . .
    C C17 0.85043(16) 0.22109(15) 1.0881(4) 0.0421(12) Uani d . 1 1 . .
    C C18 0.87224(13) 0.20153(13) 1.0202(4) 0.0332(10) Uani d . 1 1 . .
    C C19 0.91747(13) 0.21233(13) 1.0547(4) 0.0329(10) Uani d . 1 1 . .
    C C20 0.94042(15) 0.24385(14) 1.1550(4) 0.0409(11) Uani d . 1 1 . .
    C C21 0.98392(16) 0.25152(15) 1.1888(5) 0.0515(13) Uani d . 1 1 . .
    H H21 1.0003 0.2719 1.2554 0.062 Uiso calc R 1 1 . .
    C C22 1.00214(15) 0.22934(16) 1.1246(5) 0.0491(13) Uani d . 1 1 . .
    H H22 1.0310 0.2342 1.1464 0.059 Uiso calc R 1 1 . .
    C C23 0.97694(15) 0.19928(14) 1.0259(4) 0.0430(12) Uani d . 1 1 . .
    H H23 0.9898 0.1842 0.9822 0.052 Uiso calc R 1 1 . .
    C C24 0.87448(19) 0.25339(16) 1.1893(5) 0.0551(14) Uani d . 1 1 . .
    H H24 0.8602 0.2667 1.2346 0.066 Uiso calc R 1 1 . .
    C C25 0.91796(18) 0.26461(16) 1.2196(4) 0.0565(14) Uani d . 1 1 . .
    H H25 0.9335 0.2864 1.2839 0.068 Uiso calc R 1 1 . .
loop_
    _atom_site_aniso_label
    _atom_site_aniso_U_11
    _atom_site_aniso_U_22
    _atom_site_aniso_U_33
    _atom_site_aniso_U_12
    _atom_site_aniso_U_13
    _atom_site_aniso_U_23
    V1 0.0317(5) 0.0396(5) 0.0497(5) 0.0173(4) -0.0018(4) -0.0068(4)
    N1 0.030(2) 0.037(2) 0.053(3) 0.0164(19) 0.0006(19) -0.0056(19)
    N2 0.029(2) 0.036(2) 0.045(2) 0.0169(18) 0.0024(18) 0.0046(19)
    N3 0.027(2) 0.033(2) 0.045(2) 0.0173(18) -0.0001(18) -0.0003(17)
    O1 0.0430(19) 0.0417(19) 0.062(2) 0.0215(17) 0.0091(16) 0.0017(16)
    O2 0.070(2) 0.064(2) 0.068(3) 0.035(2) 0.0031(19) 0.017(2)
    O3 0.047(2) 0.0468(19) 0.059(2) 0.0287(17) 0.0139(17) 0.0082(16)
    O4 0.048(2) 0.059(2) 0.071(2) 0.0265(17) -0.0164(17) -0.0237(18)
    C1 0.037(3) 0.039(3) 0.057(4) 0.011(3) -0.005(3) -0.007(3)
    C2 0.036(3) 0.035(3) 0.077(4) 0.018(2) -0.001(3) -0.002(3)
    C3 0.067(4) 0.044(3) 0.083(4) 0.030(3) 0.001(3) -0.005(3)
    C4 0.065(4) 0.046(3) 0.103(5) 0.030(3) 0.000(3) -0.005(3)
    C5 0.085(5) 0.068(4) 0.221(8) 0.047(4) -0.010(5) 0.009(5)
    C6 0.131(6) 0.050(4) 0.136(6) 0.038(4) -0.034(5) -0.031(4)
    C7 0.041(3) 0.051(3) 0.059(3) 0.031(3) -0.001(3) -0.013(3)
    C8 0.035(3) 0.040(3) 0.043(3) 0.018(2) 0.003(2) -0.001(2)
    C9 0.038(3) 0.040(3) 0.037(3) 0.013(3) -0.010(2) -0.010(2)
    C10 0.070(4) 0.048(3) 0.052(3) 0.028(3) -0.001(3) -0.001(3)
    C11 0.075(4) 0.066(4) 0.039(3) 0.022(4) 0.001(3) 0.010(3)
    C12 0.046(3) 0.086(4) 0.043(4) 0.017(3) 0.001(3) 0.006(3)
    C13 0.037(3) 0.071(4) 0.055(3) 0.023(3) 0.001(3) -0.007(3)
    C14 0.026(3) 0.040(3) 0.063(3) 0.013(2) -0.005(2) 0.001(2)
    C15 0.031(3) 0.058(3) 0.082(4) 0.030(3) 0.005(3) 0.014(3)
    C16 0.054(4) 0.063(4) 0.061(4) 0.042(3) 0.023(3) 0.022(3)
    C17 0.046(3) 0.044(3) 0.047(3) 0.031(3) 0.014(3) 0.012(2)
    C18 0.033(3) 0.029(2) 0.038(3) 0.015(2) 0.007(2) 0.010(2)
    C19 0.031(3) 0.028(2) 0.037(3) 0.012(2) 0.008(2) 0.008(2)
    C20 0.046(3) 0.039(3) 0.035(3) 0.019(3) 0.006(2) 0.002(2)
    C21 0.051(3) 0.047(3) 0.047(3) 0.017(3) -0.009(3) -0.007(2)
    C22 0.029(3) 0.057(3) 0.059(3) 0.020(3) -0.006(3) -0.001(3)
    C23 0.037(3) 0.040(3) 0.049(3) 0.018(2) 0.002(2) 0.001(3)
    C24 0.071(4) 0.047(3) 0.057(4) 0.036(3) 0.023(3) 0.005(3)
    C25 0.066(4) 0.052(3) 0.049(3) 0.028(3) 0.005(3) -0.010(3)
_geom_special_details
;
All e.s.d.'s (except the e.s.d. in the dihedral angle between two l.s. planes)
are estimated using the full covariance matrix. The cell e.s.d.'s are taken
into account individually in the estimation of e.s.d.'s in distances, angles
and torsion angles; correlations between e.s.d.'s in cell parameters are only
used when they are defined by crystal symmetry. An approximate (isotropic)
treatment of cell e.s.d.'s is used for estimating e.s.d.'s involving l.s.
planes.
;
loop_
    _geom_bond_atom_site_label_1
    _geom_bond_atom_site_label_2
    _geom_bond_site_symmetry_2
    _geom_bond_distance
    _geom_bond_publ_flag
    V1 O1 . 1.989(3) y
    V1 O3 . 1.941(3) y
    V1 O4 . 1.587(3) y
    V1 N1 . 2.042(3) y
    V1 N2 . 2.125(3) y
    V1 N3 . 2.340(3) y
    N1 C7 . 1.285(5) ?
    N1 C2 . 1.483(5) ?
    N2 C14 . 1.333(5) ?
    N2 C18 . 1.369(5) ?
    N3 C23 . 1.312(5) ?
    N3 C19 . 1.344(5) ?
    O1 C1 . 1.290(5) ?
    O2 C1 . 1.228(5) ?
    O3 C9 . 1.313(5) ?
    C1 C2 . 1.541(6) ?
    C2 C3 . 1.531(6) ?
    C2 H2 . 0.9800 ?
    C3 C4 . 1.506(6) ?
    C3 H3A . 0.9700 ?
    C3 H3B . 0.9700 ?
    C4 C6 . 1.497(7) ?
    C4 C5 . 1.511(6) ?
    C4 H4 . 0.9800 ?
    C5 H5A . 0.9600 ?
    C5 H5B . 0.9600 ?
    C5 H5C . 0.9600 ?
    C6 H6A . 0.9600 ?
    C6 H6B . 0.9600 ?
    C6 H6C . 0.9600 ?
    C7 C8 . 1.438(6) ?
    C7 H7 . 0.9300 ?
    C8 C13 . 1.407(6) ?
    C8 C9 . 1.414(6) ?
    C9 C10 . 1.405(6) ?
    C10 C11 . 1.369(6) ?
    C10 H10 . 0.9300 ?
    C11 C12 . 1.379(6) ?
    C11 H11 . 0.9300 ?
    C12 C13 . 1.367(6) ?
    C12 H12 . 0.9300 ?
    C13 H13 . 0.9300 ?
    C14 C15 . 1.385(6) ?
    C14 H14 . 0.9300 ?
    C15 C16 . 1.360(6) ?
    C15 H15 . 0.9300 ?
    C16 C17 . 1.403(6) ?
    C16 H16 . 0.9300 ?
    C17 C18 . 1.394(5) ?
    C17 C24 . 1.429(6) ?
    C18 C19 . 1.423(5) ?
    C19 C20 . 1.403(5) ?
    C20 C21 . 1.398(6) ?
    C20 C25 . 1.425(6) ?
    C21 C22 . 1.352(6) ?
    C21 H21 . 0.9300 ?
    C22 C23 . 1.384(6) ?
    C22 H22 . 0.9300 ?
    C23 H23 . 0.9300 ?
    C24 C25 . 1.353(6) ?
    C24 H24 . 0.9300 ?
    C25 H25 . 0.9300 ?
loop_
    _geom_angle_atom_site_label_1
    _geom_angle_atom_site_label_2
    _geom_angle_atom_site_label_3
    _geom_angle_site_symmetry_1
    _geom_angle_site_symmetry_3
    _geom_angle
    _geom_angle_publ_flag
    O4 V1 O3 . . 102.90(15) .
    O4 V1 O1 . . 100.04(14) .
    O3 V1 O1 . . 156.11(12) .
    O4 V1 N1 . . 103.66(14) .
    O3 V1 N1 . . 88.88(13) .
    O1 V1 N1 . . 79.28(13) .
    O4 V1 N2 . . 93.81(14) .
    O3 V1 N2 . . 89.71(12) .
    O1 V1 N2 . . 95.35(12) .
    N1 V1 N2 . . 162.35(14) .
    O4 V1 N3 . . 167.06(14) .
    O3 V1 N3 . . 79.80(12) .
    O1 V1 N3 . . 79.32(11) .
    N1 V1 N3 . . 88.98(12) .
    N2 V1 N3 . . 73.46(13) .
    C7 N1 C2 . . 119.1(4) ?
    C7 N1 V1 . . 127.6(3) ?
    C2 N1 V1 . . 113.3(3) ?
    C14 N2 C18 . . 117.7(4) ?
    C14 N2 V1 . . 123.2(3) ?
    C18 N2 V1 . . 119.1(3) ?
    C23 N3 C19 . . 117.8(4) ?
    C23 N3 V1 . . 129.9(3) ?
    C19 N3 V1 . . 112.3(3) ?
    C1 O1 V1 . . 120.3(3) ?
    C9 O3 V1 . . 131.1(3) ?
    O2 C1 O1 . . 124.5(5) ?
    O2 C1 C2 . . 120.6(5) ?
    O1 C1 C2 . . 114.9(4) ?
    N1 C2 C3 . . 108.0(4) ?
    N1 C2 C1 . . 107.4(4) ?
    C3 C2 C1 . . 110.6(4) ?
    N1 C2 H2 . . 110.3 ?
    C3 C2 H2 . . 110.3 ?
    C1 C2 H2 . . 110.3 ?
    C4 C3 C2 . . 118.1(4) ?
    C4 C3 H3A . . 107.8 ?
    C2 C3 H3A . . 107.8 ?
    C4 C3 H3B . . 107.8 ?
    C2 C3 H3B . . 107.8 ?
    H3A C3 H3B . . 107.1 ?
    C6 C4 C3 . . 110.4(5) ?
    C6 C4 C5 . . 111.3(5) ?
    C3 C4 C5 . . 112.9(4) ?
    C6 C4 H4 . . 107.3 ?
    C3 C4 H4 . . 107.3 ?
    C5 C4 H4 . . 107.3 ?
    C4 C5 H5A . . 109.5 ?
    C4 C5 H5B . . 109.5 ?
    H5A C5 H5B . . 109.5 ?
    C4 C5 H5C . . 109.5 ?
    H5A C5 H5C . . 109.5 ?
    H5B C5 H5C . . 109.5 ?
    C4 C6 H6A . . 109.5 ?
    C4 C6 H6B . . 109.5 ?
    H6A C6 H6B . . 109.5 ?
    C4 C6 H6C . . 109.5 ?
    H6A C6 H6C . . 109.5 ?
    H6B C6 H6C . . 109.5 ?
    N1 C7 C8 . . 125.1(4) ?
    N1 C7 H7 . . 117.5 ?
    C8 C7 H7 . . 117.5 ?
    C13 C8 C9 . . 118.9(4) ?
    C13 C8 C7 . . 117.7(4) ?
    C9 C8 C7 . . 123.4(4) ?
    O3 C9 C10 . . 118.4(4) ?
    O3 C9 C8 . . 123.7(4) ?
    C10 C9 C8 . . 118.0(4) ?
    C11 C10 C9 . . 121.6(5) ?
    C11 C10 H10 . . 119.2 ?
    C9 C10 H10 . . 119.2 ?
    C10 C11 C12 . . 120.3(5) ?
    C10 C11 H11 . . 119.8 ?
    C12 C11 H11 . . 119.8 ?
    C13 C12 C11 . . 119.9(5) ?
    C13 C12 H12 . . 120.1 ?
    C11 C12 H12 . . 120.1 ?
    C12 C13 C8 . . 121.3(5) ?
    C12 C13 H13 . . 119.3 ?
    C8 C13 H13 . . 119.3 ?
    N2 C14 C15 . . 123.2(4) ?
    N2 C14 H14 . . 118.4 ?
    C15 C14 H14 . . 118.4 ?
    C16 C15 C14 . . 119.1(4) ?
    C16 C15 H15 . . 120.4 ?
    C14 C15 H15 . . 120.4 ?
    C15 C16 C17 . . 120.1(4) ?
    C15 C16 H16 . . 119.9 ?
    C17 C16 H16 . . 119.9 ?
    C18 C17 C16 . . 117.3(4) ?
    C18 C17 C24 . . 119.5(4) ?
    C16 C17 C24 . . 123.2(5) ?
    N2 C18 C17 . . 122.5(4) ?
    N2 C18 C19 . . 117.2(4) ?
    C17 C18 C19 . . 120.2(4) ?
    N3 C19 C20 . . 122.8(4) ?
    N3 C19 C18 . . 117.8(4) ?
    C20 C19 C18 . . 119.4(4) ?
    C21 C20 C19 . . 116.9(4) ?
    C21 C20 C25 . . 123.9(4) ?
    C19 C20 C25 . . 119.1(4) ?
    C22 C21 C20 . . 120.0(4) ?
    C22 C21 H21 . . 120.0 ?
    C20 C21 H21 . . 120.0 ?
    C21 C22 C23 . . 118.7(4) ?
    C21 C22 H22 . . 120.6 ?
    C23 C22 H22 . . 120.6 ?
    N3 C23 C22 . . 123.8(4) ?
    N3 C23 H23 . . 118.1 ?
    C22 C23 H23 . . 118.1 ?
    C25 C24 C17 . . 120.2(4) ?
    C25 C24 H24 . . 119.9 ?
    C17 C24 H24 . . 119.9 ?
    C24 C25 C20 . . 121.5(4) ?
    C24 C25 H25 . . 119.3 ?
    C20 C25 H25 . . 119.3 ?
loop_
    _geom_torsion_atom_site_label_1
    _geom_torsion_atom_site_label_2
    _geom_torsion_atom_site_label_3
    _geom_torsion_atom_site_label_4
    _geom_torsion_site_symmetry_1
    _geom_torsion_site_symmetry_2
    _geom_torsion_site_symmetry_3
    _geom_torsion_site_symmetry_4
    _geom_torsion
    _geom_torsion_publ_flag
    C1 C2 C3 C4 . . . . -62.4(6) ?
loop_
    _geom_hbond_atom_site_label_D
    _geom_hbond_atom_site_label_H
    _geom_hbond_atom_site_label_A
    _geom_hbond_site_symmetry_A
    _geom_hbond_distance_DH
    _geom_hbond_distance_HA
    _geom_hbond_distance_DA
    _geom_hbond_angle_DHA
    C12 H12 O4 11_666 0.93 2.44 3.311(6) 156
    C24 H24 O1 13_657 0.93 2.51 3.224(6) 134
