# Supplementary material for: Oxido[N-(2-oxidobenzyl­idene-κO)leucinato-κ2 N,O](1,10-phenanthroline-κ2 N,N′)vanadium(IV)
Source: Acta Crystallogr Sect E Struct Rep Online. 2012 Jun 13;68(Pt 7):m907. doi: 10.1107/S1600536812025391 (PMC3393178; doi:10.1107/S1600536812025391)
Supplement: Supplementary file 2 [file e-68-0m907-Isup2.hkl]

# 
# h,k,l, Fc-squared, Fo-squared, sigma(Fo-squared) and status flag 
# 
data_I
_shelx_title ' 041204g in R-3' 
_shelx_refln_list_code          4 
_shelx_F_calc_maximum      736.24 
_exptl_crystal_F_000      4482.00 
_reflns_d_resolution_high  0.8401 
 
loop_ 
 _symmetry_equiv_pos_as_xyz 
 'x, y, z' 
 '-y, x-y, z' 
 '-x+y, -x, z' 
 'x+2/3, y+1/3, z+1/3' 
 '-y+2/3, x-y+1/3, z+1/3' 
 '-x+y+2/3, -x+1/3, z+1/3' 
 'x+1/3, y+2/3, z+2/3' 
 '-y+1/3, x-y+2/3, z+2/3' 
 '-x+y+1/3, -x+2/3, z+2/3' 
 '-x, -y, -z' 
 'y, -x+y, -z' 
 'x-y, x, -z' 
 '-x+2/3, -y+1/3, -z+1/3' 
 'y+2/3, -x+y+1/3, -z+1/3' 
 'x-y+2/3, x+1/3, -z+1/3' 
 '-x+1/3, -y+2/3, -z+2/3' 
 'y+1/3, -x+y+2/3, -z+2/3' 
 'x-y+1/3, x+2/3, -z+2/3' 
 
_cell_length_a    33.6754 
_cell_length_b    33.6754 
_cell_length_c    10.2826 
_cell_angle_alpha  90.000 
_cell_angle_beta   90.000 
_cell_angle_gamma 120.000 
 
_shelx_F_squared_multiplier     1.000 
 
loop_ 
 _refln_index_h 
 _refln_index_k 
 _refln_index_l 
 _refln_F_squared_calc 
 _refln_F_squared_meas 
 _refln_F_squared_sigma 
 _refln_observed_status 
   0   3   0   204108.03   214817.75   2356.49 o 
  -2   4   0    56086.92    63687.36   1002.74 o 
  -4   5   0    53171.42    54313.65    442.35 o 
  -1   5   0    61624.23    61987.85    392.05 o 
  -3   6   0      572.27      853.19    136.21 o 
   0   6   0    59730.77    64918.34    483.68 o 
  -5   7   0     9354.76     9024.77    346.17 o 
  -2   7   0    66129.27    71214.70    536.91 o 
  -7   8   0    79718.41    75732.76    597.59 o 
  -4   8   0    49935.69    51202.43    499.04 o 
  -1   8   0    33638.70    33811.47    552.55 o 
  -6   9   0      257.94       79.05    186.59 o 
  -3   9   0       80.68      481.49    282.83 o 
   0   9   0       70.62       41.19    188.01 o 
  -8  10   0    26162.17    27626.99    429.98 o 
  -5  10   0    96420.59    98365.66    850.53 o 
  -2  10   0    29586.98    31024.92    447.63 o 
 -10  11   0     5503.25     5490.14    362.95 o 
  -7  11   0    18976.02    18138.12    386.38 o 
  -4  11   0    11702.96    12599.41    387.57 o 
  -1  11   0     6939.44     6750.07    286.36 o 
  -9  12   0      740.08     1450.48    212.43 o 
  -6  12   0     2422.67     2493.25    229.02 o 
  -3  12   0     7760.44     7599.41    358.70 o 
   0  12   0     2176.20     2828.54    241.43 o 
 -11  13   0      105.53       81.12    185.40 o 
  -8  13   0    17425.23    15726.02    389.40 o 
  -5  13   0    66184.77    67941.82    713.63 o 
  -2  13   0   117440.79   115637.59   1029.01 o 
 -13  14   0    25015.03    24295.36    550.48 o 
 -10  14   0    35272.57    34465.59    518.21 o 
  -7  14   0    32450.60    30197.30    481.45 o 
  -4  14   0    43610.30    44934.17    797.30 o 
  -1  14   0    13721.40    12818.09    374.07 o 
 -12  15   0     2776.98     3250.54    279.06 o 
  -9  15   0     5824.40     5932.44    328.01 o 
  -6  15   0     3930.31     4219.67    318.67 o 
  -3  15   0     5770.06     6309.29    379.93 o 
   0  15   0    60180.87    61063.46    685.92 o 
 -14  16   0     7479.12     6961.85    508.98 o 
 -11  16   0     7117.70     7617.28    375.74 o 
  -8  16   0    20542.23    20302.82    460.10 o 
  -5  16   0    15458.89    15273.92    480.78 o 
  -2  16   0     2096.91     2263.84    304.55 o 
 -16  17   0     2677.74     4012.16    328.92 o 
 -13  17   0     1144.66     1573.95    271.41 o 
 -10  17   0      939.09     1122.69    248.54 o 
  -7  17   0      484.30      420.23    231.32 o 
  -4  17   0     5484.79     5346.94    384.49 o 
  -1  17   0     3759.95     3335.45    320.52 o 
 -15  18   0     2161.93     3234.53    312.92 o 
 -12  18   0    93259.53    87850.91    857.76 o 
  -9  18   0    11096.45     9407.82    418.86 o 
  -6  18   0     2421.38     3055.09    350.28 o 
  -3  18   0       73.89      -89.91    270.09 o 
   0  18   0     3149.65     3975.28    355.53 o 
 -17  19   0     4013.76     4020.41    349.61 o 
 -14  19   0    38921.57    38889.87    648.68 o 
 -11  19   0    36876.30    36255.00    612.16 o 
  -8  19   0     1529.12     1415.71    274.49 o 
  -5  19   0    26775.03    26372.09    620.18 o 
  -2  19   0    10459.07    10937.92    532.44 o 
 -19  20   0       16.26     -290.66    290.66 o 
 -16  20   0     4175.81     5499.89    372.24 o 
 -13  20   0     2280.23     3107.89    332.15 o 
 -10  20   0     2252.16     2527.90    313.93 o 
  -7  20   0     2356.28     2751.54    366.21 o 
  -4  20   0     9902.37     9993.66    518.83 o 
  -1  20   0    71938.84    67607.88    946.17 o 
 -18  21   0     1157.83     1217.60    320.39 o 
 -15  21   0     9833.01     8824.42    464.14 o 
 -12  21   0    30550.10    30117.62    617.55 o 
  -9  21   0    44825.19    40310.25    669.01 o 
  -6  21   0     2032.58     1764.79    371.52 o 
  -3  21   0      207.19      222.82    353.64 o 
   0  21   0     6795.86     7183.01    531.72 o 
 -20  22   0      411.60      386.26    334.24 o 
 -17  22   0    36237.88    33755.10    900.20 o 
 -14  22   0      791.21      500.81    303.88 o 
 -11  22   0    12417.07    11584.50    507.24 o 
  -8  22   0     1419.94     1448.70    318.88 o 
  -5  22   0       55.57      -16.90    338.93 o 
  -2  22   0     2035.46     2479.96    449.67 o 
 -22  23   0       40.63        3.82    454.92 o 
 -19  23   0     4738.28     6232.32    654.68 o 
 -16  23   0    14284.79    13275.83    549.54 o 
 -13  23   0    11355.87    11588.46    524.31 o 
 -10  23   0     2865.20     3446.29    380.03 o 
  -7  23   0     9163.23     8805.65    566.98 o 
  -4  23   0    18924.40    17386.45    675.08 o 
  -1  23   0      254.99      574.15    512.69 o 
 -21  24   0    12000.87    11760.35    635.13 o 
 -18  24   0     2057.84     2496.01    454.57 o 
 -15  24   0    11006.06    12177.31    870.52 o 
 -12  24   0    15010.50    13483.67    557.21 o 
  -9  24   0     2921.03     3542.01    405.32 o 
  -6  24   0       33.87     -143.92    378.39 o 
  -3  24   0     2699.40     2968.64    577.75 o 
   0  24   0     4104.49     5702.99    786.83 o 
 -23  25   0     1862.69     2221.37    615.00 o 
 -20  25   0    12990.04    12893.59    792.31 o 
 -17  25   0       27.76     -176.72    332.01 o 
 -14  25   0     3438.77     3699.75    425.39 o 
 -11  25   0    24543.53    20541.53    630.08 o 
  -8  25   0    12130.38    12764.13    657.67 o 
  -5  25   0     2245.68     2244.15    491.39 o 
  -2  25   0      122.32     -265.92    511.96 o 
 -25  26   0      266.90      189.46    620.78 o 
 -22  26   0     5616.56     6452.30    736.06 o 
 -19  26   0    25523.33    23473.66    911.51 o 
 -16  26   0     4706.70     5723.94    496.70 o 
 -13  26   0      396.26      473.80    403.83 o 
 -10  26   0      312.85      170.88    391.73 o 
  -7  26   0      717.29      -47.90    438.50 o 
  -4  26   0     3661.77     3916.66    645.26 o 
  -1  26   0    10023.84    11121.95    924.56 o 
 -24  27   0     4002.21     4647.28    791.77 o 
 -21  27   0       33.14     -333.35    571.88 o 
 -18  27   0      203.97     -237.10    494.49 o 
 -15  27   0     3453.00     3808.93    626.64 o 
 -12  27   0     1090.91     1399.59    457.93 o 
  -9  27   0    12264.68    11316.25    746.82 o 
  -6  27   0    10694.39    10739.39    790.30 o 
  -3  27   0     2098.78     2718.71    709.94 o 
   0  27   0    22391.22    21378.23   1666.20 o 
 -26  28   0      659.48     1352.47    649.95 o 
 -23  28   0      930.95     1415.39    669.86 o 
 -20  28   0     5460.26     6385.05    838.02 o 
 -17  28   0      262.53     -190.16    530.80 o 
 -14  28   0    23294.58    20235.20    878.08 o 
 -11  28   0        6.82     -270.57    415.46 o 
  -8  28   0      915.49     1041.49    529.34 o 
  -5  28   0      294.66      790.42    601.31 o 
  -2  28   0       51.77      800.41    622.84 o 
 -28  29   0       58.02     1174.14    747.51 o 
 -25  29   0     4978.57     6010.06    939.25 o 
 -22  29   0     5836.73     6448.50    830.70 o 
 -19  29   0     1183.46     1812.98    573.67 o 
 -16  29   0    25550.26    22415.05    892.28 o 
 -13  29   0       95.30      168.68    553.46 o 
 -10  29   0    10542.91     9547.61    765.43 o 
  -7  29   0     2408.93     2283.40    650.67 o 
  -4  29   0       36.27      517.85    589.98 o 
  -1  29   0     1326.43     2770.44    837.87 o 
 -27  30   0      357.59     1329.55    762.39 o 
 -24  30   0       70.17      338.28    737.08 o 
 -21  30   0     5412.02     5620.79    804.32 o 
 -18  30   0     1255.80     1170.02    565.93 o 
 -15  30   0     1630.84     2227.83    617.26 o 
 -12  30   0      213.37      509.21    514.56 o 
  -9  30   0     8433.28     7815.49    895.41 o 
  -6  30   0     1961.62     2915.92    877.25 o 
  -3  30   0     4436.97     4658.29    777.74 o 
   0  30   0     3768.67     5281.76   1228.70 o 
 -29  31   0      172.63     1345.71    903.28 o 
 -26  31   0      424.49     1600.75    801.97 o 
 -23  31   0       48.63      512.83    647.31 o 
 -20  31   0      588.38      544.53    654.86 o 
 -17  31   0     2085.37     2085.33    607.97 o 
 -14  31   0     1877.07     2610.16    629.03 o 
 -11  31   0     6903.52     8680.57   1270.79 o 
  -8  31   0        6.75      545.77    787.22 o 
  -5  31   0     6358.22     7488.11    855.63 o 
  -2  31   0      155.08     1456.52    671.97 o 
 -31  32   0     2318.80     3248.48   1450.72 o 
 -28  32   0     1735.12     2169.90   1051.32 o 
 -25  32   0     6684.50     7154.06    999.55 o 
 -22  32   0     9512.83    10277.78    923.91 o 
 -19  32   0     4464.61     4608.74    673.90 o 
 -16  32   0        3.60     -372.65    520.00 o 
 -13  32   0      519.11      223.94    652.47 o 
 -10  32   0      728.58     1350.50    817.95 o 
  -7  32   0      460.24      576.12    826.49 o 
  -4  32   0     1014.41     1500.29    875.43 o 
  -1  32   0       32.31     1453.23    938.04 o 
 -30  33   0      601.43     1990.65    831.04 o 
 -27  33   0      150.61     1668.22    811.55 o 
 -24  33   0      122.25      794.29    826.78 o 
 -21  33   0      455.17      935.29    560.79 o 
 -18  33   0      315.60      802.63    568.11 o 
 -15  33   0       85.70      363.82    650.12 o 
 -12  33   0      239.94      714.38    786.61 o 
  -9  33   0       64.22     1395.57    871.72 o 
  -6  33   0      741.52     1425.20   1076.61 o 
  -3  33   0     6086.65     6233.19   1251.79 o 
   0  33   0      866.79     1807.51   1927.69 o 
 -32  34   0     1248.07     4260.95    884.05 o 
 -29  34   0      456.37     2091.96    991.09 o 
 -26  34   0     4518.04     5181.37   1187.03 o 
 -23  34   0     1872.47     2127.82    755.44 o 
 -20  34   0       55.02      660.05    580.76 o 
 -17  34   0     2116.74     2625.41    742.55 o 
 -14  34   0     1290.59     2735.69    836.95 o 
 -11  34   0     1708.37     2413.61    899.55 o 
  -8  34   0      483.22     1549.60    889.24 o 
  -5  34   0     2338.38     3512.14   1020.50 o 
  -2  34   0       12.68     1867.04   1187.91 o 
 -34  35   0       96.95     1329.17   1875.32 o 
 -31  35   0      733.56     3466.94    908.36 o 
 -28  35   0     4978.57     6619.87   1012.21 o 
 -25  35   0     1776.38     2224.66    881.23 o 
 -22  35   0      150.70      452.07    694.41 o 
 -19  35   0      301.30      806.94    739.62 o 
 -16  35   0      388.20      870.23    765.68 o 
 -13  35   0      424.07      893.20    779.03 o 
 -10  35   0      949.36     2223.61    892.41 o 
  -7  35   0     4971.88     5927.71   1482.69 o 
  -4  35   0       74.11     2022.39   1069.46 o 
  -1  35   0      306.48     2036.03   2163.93 o 
 -33  36   0      270.70     6847.43   3629.31 o 
 -30  36   0        7.02     1338.17   1230.07 o 
 -27  36   0      169.44     1498.76   1246.55 o 
 -24  36   0       50.65     1225.24    857.03 o 
 -21  36   0       59.61      611.99    725.91 o 
 -18  36   0     2937.77     3579.47    794.89 o 
 -15  36   0      174.36     1106.07    779.69 o 
 -12  36   0      990.55     2530.01    912.66 o 
  -9  36   0       28.84     1853.85    991.39 o 
  -6  36   0      271.09     2592.41   1867.19 o 
  -3  36   0       47.47     2815.07   1727.24 o 
 -29  37   0     1684.58     3633.49   1733.38 o 
 -26  37   0      543.51     1705.65   1121.73 o 
 -23  37   0     1091.96     1357.63    734.82 o 
 -20  37   0        1.25       51.38    871.65 o 
 -17  37   0    11632.22     9707.75   1885.67 o 
 -14  37   0     2408.87     4697.67   1524.60 o 
 -11  37   0      404.06     2317.31    930.39 o 
  -8  37   0      683.98     1750.09   1438.98 o 
 -28  38   0      813.74     2762.20   1501.34 o 
 -25  38   0     1882.13     2304.38   1444.97 o 
 -22  38   0     2126.50     1238.56    985.53 o 
 -19  38   0     3686.64     5290.50   1711.30 o 
 -16  38   0     1639.16     2850.62    847.73 o 
 -13  38   0     3182.01     5975.68   2277.18 o 
 -10  38   0      320.11     2085.27   1094.04 o 
 -27  39   0      637.94     2666.75   1390.34 o 
 -24  39   0        3.43     1632.72   1101.20 o 
 -21  39   0     8909.20     9634.87   2158.33 o 
 -18  39   0      191.24     6277.99   3280.71 o 
 -15  39   0     1363.52     3833.00   1798.07 o 
 -12  39   0      877.05     3341.87   1746.01 o 
 -20  40   0     2637.14     2399.95   1018.67 o 
  -3   2   1      724.68     1648.66    135.20 o 
   0   2   1    16665.92    16687.00    263.79 o 
  -5   3   1     2722.72     4235.21    214.27 o 
  -2   3   1   226158.16   248496.48   3443.32 o 
   1   3   1    15511.87    15663.99    271.87 o 
  -7   4   1     3232.35     3349.35    248.22 o 
  -4   4   1   203362.30   215697.81   2522.13 o 
  -1   4   1   147192.28   150229.16   1399.46 o 
   2   4   1    25818.40    24067.47    349.90 o 
  -9   5   1    42753.99    43625.95    556.15 o 
  -6   5   1    34554.59    35196.96    474.61 o 
  -3   5   1     5992.14     5248.01    249.13 o 
   0   5   1   198017.36   213869.59   1027.69 o 
   3   5   1    50804.93    54587.86    994.04 o 
 -11   6   1     3256.68     3717.01    285.49 o 
  -8   6   1    70709.54    71633.69    641.67 o 
  -5   6   1   206785.13   213592.53   1810.22 o 
  -2   6   1   155854.59   155225.38   1589.63 o 
   1   6   1    27208.42    24165.50    654.83 o 
   4   6   1     1802.18     2737.75    239.67 o 
 -13   7   1    10127.82    10585.88    414.49 o 
 -10   7   1      151.26      187.63    231.65 o 
  -7   7   1    99929.85   105809.71    855.86 o 
  -4   7   1    21366.14    21177.37    528.44 o 
  -1   7   1        9.71       50.46    200.27 o 
   2   7   1     1971.54     2701.89    234.60 o 
   5   7   1     1868.82     2553.33    244.85 o 
 -15   8   1     3373.95     3759.08    322.33 o 
 -12   8   1    15465.44    13982.01    418.55 o 
  -9   8   1   125751.20   123506.48    833.37 o 
  -6   8   1   131195.16   135687.30    866.10 o 
  -3   8   1    11318.88    11903.63    513.98 o 
   0   8   1     7088.76     7106.75    477.22 o 
   3   8   1    39658.84    37652.38    495.97 o 
   6   8   1     3279.37     3769.24    283.05 o 
 -17   9   1    22358.12    22726.16    521.46 o 
 -14   9   1    40391.23    39260.99    607.66 o 
 -11   9   1     2352.39     3411.98    268.87 o 
  -8   9   1     5683.07     5048.31    587.59 o 
  -5   9   1    18069.71    18923.43    385.82 o 
  -2   9   1    28826.73    26520.25    396.62 o 
   1   9   1     1354.83     1453.02    170.83 o 
   4   9   1     4485.57     3958.42    272.81 o 
   7   9   1    14810.18    13373.72    437.08 o 
 -19  10   1    19791.11    18588.91    518.30 o 
 -16  10   1     1851.67     1567.74    295.71 o 
 -13  10   1      159.55       97.64    216.42 o 
 -10  10   1     4869.82     5343.32    426.66 o 
  -7  10   1      148.45      163.29    153.18 o 
  -4  10   1    10179.65     9391.95    344.08 o 
  -1  10   1    11530.89    13624.53    363.77 o 
   2  10   1     8520.10     9546.58    284.70 o 
   5  10   1    13705.96    12631.19    409.56 o 
   8  10   1    12260.71    11478.94    452.03 o 
 -21  11   1     1118.79      920.91    309.63 o 
 -18  11   1    42626.30    38105.11    720.66 o 
 -15  11   1    12181.36    10853.67    438.31 o 
 -12  11   1     3068.96     3480.59    281.40 o 
  -9  11   1    16924.64    16568.04    430.52 o 
  -6  11   1     1451.80     1974.94    184.44 o 
  -3  11   1    62355.70    57527.46    545.05 o 
   0  11   1     7097.83     6799.85    304.48 o 
   3  11   1     4390.88     4688.52    245.02 o 
   6  11   1     5944.37     6820.11    374.01 o 
   9  11   1     3376.03     3621.39    360.12 o 
 -23  12   1    17411.37    16418.99    583.86 o 
 -20  12   1     7392.16     8642.50    617.33 o 
 -17  12   1      254.89      281.25    269.46 o 
 -14  12   1    30344.28    28725.49    550.66 o 
 -11  12   1     6211.47     6394.61    400.15 o 
  -8  12   1    11486.69    11146.16    330.36 o 
  -5  12   1      745.91      800.29    169.93 o 
  -2  12   1     1347.15     1351.60    212.17 o 
   1  12   1    13018.39    11138.14    313.77 o 
   4  12   1    51214.20    51017.37    670.76 o 
   7  12   1    23878.27    22993.17    550.54 o 
  10  12   1    21226.05    18733.40    582.14 o 
 -25  13   1       25.09      279.32    355.57 o 
 -22  13   1     1658.73     2066.84    360.62 o 
 -19  13   1     2667.44     3526.22    377.26 o 
 -16  13   1     6311.52     8014.82    426.67 o 
 -13  13   1   117095.45   119243.93   1367.20 o 
 -10  13   1     2488.65     2517.48    269.41 o 
  -7  13   1    16595.52    13240.46    327.69 o 
  -4  13   1    65999.67    62988.25    635.41 o 
  -1  13   1     6289.30     7208.87    416.98 o 
   2  13   1    20423.79    20692.09    404.04 o 
   5  13   1      678.26     1118.33    277.54 o 
   8  13   1     1584.53     1794.19    331.90 o 
  11  13   1     7191.15     8128.87    518.07 o 
 -27  14   1      319.01      349.19    407.43 o 
 -24  14   1      360.83      172.54    335.23 o 
 -21  14   1    17228.77    15980.35    598.36 o 
 -18  14   1    24331.20    19708.65    569.76 o 
 -15  14   1   143749.58   149444.03   1585.88 o 
 -12  14   1     1469.46     1477.66    267.81 o 
  -9  14   1    11650.27    13256.48    363.07 o 
  -6  14   1    15224.32    14684.80    344.11 o 
  -3  14   1      654.63      409.07    203.59 o 
   0  14   1     9346.18    10471.96    432.55 o 
   3  14   1     7401.26     7634.39    380.30 o 
   6  14   1     8731.88     9246.87    465.76 o 
   9  14   1    12500.95    11301.40    546.76 o 
  12  14   1    59234.41    56351.16    909.07 o 
 -29  15   1     8144.83     9206.01    673.50 o 
 -26  15   1      530.45       60.21    372.23 o 
 -23  15   1     6676.65     7849.42    546.70 o 
 -20  15   1     1132.85     1242.45    341.06 o 
 -17  15   1     6635.02     7932.74    436.61 o 
 -14  15   1       11.07      119.43    225.03 o 
 -11  15   1     1132.51     1069.37    220.43 o 
  -8  15   1     2522.15     3007.78    246.17 o 
  -5  15   1     5386.83     5426.19    298.11 o 
  -2  15   1     3412.62     3983.70    298.82 o 
   1  15   1      667.25      251.70    234.78 o 
   4  15   1    65167.86    60974.51    672.43 o 
   7  15   1    15438.29    14014.40    547.35 o 
  10  15   1      291.51      461.29    357.01 o 
  13  15   1       90.17      510.75    403.19 o 
 -31  16   1     1568.36     1549.08    585.87 o 
 -28  16   1     2810.21     2810.08    473.04 o 
 -25  16   1     1469.78     1148.22    435.43 o 
 -22  16   1      473.74     -240.93    341.39 o 
 -19  16   1     1706.12     1971.57    360.04 o 
 -16  16   1    15540.78    14337.31    489.60 o 
 -13  16   1     4445.02     5182.94    508.22 o 
 -10  16   1      713.94      995.33    221.24 o 
  -7  16   1    16738.35    16731.04    387.74 o 
  -4  16   1     2148.34     2949.07    298.63 o 
  -1  16   1     6115.94     7272.84    364.60 o 
   2  16   1    16104.39    16968.53    492.10 o 
   5  16   1    15139.29    14601.55    544.19 o 
   8  16   1    13459.04    12473.67    580.75 o 
  11  16   1     1410.91     1578.88    435.15 o 
  14  16   1       20.83       47.65    515.02 o 
 -33  17   1     3191.15     3860.30    714.90 o 
 -30  17   1     4959.51     4968.90    595.38 o 
 -27  17   1     2064.59     2608.97    466.04 o 
 -24  17   1     1921.08     1888.37    446.97 o 
 -21  17   1    11116.29    10536.15    936.93 o 
 -18  17   1    15825.04    15587.29    543.81 o 
 -15  17   1     4537.68     5545.65    402.23 o 
 -12  17   1     1481.42     1931.04    263.92 o 
  -9  17   1     9178.15     9440.01    385.97 o 
  -6  17   1    17331.46    18067.90    415.33 o 
  -3  17   1     2393.50     2848.76    299.66 o 
   0  17   1      342.04      420.10    257.80 o 
   3  17   1    17646.88    15943.13    504.73 o 
   6  17   1      433.82      232.01    325.08 o 
   9  17   1      133.52      -51.59    370.92 o 
  12  17   1    10531.76    10044.09    625.36 o 
  15  17   1     4245.76     5005.78    674.57 o 
 -35  18   1      221.55      669.40    613.91 o 
 -32  18   1      472.63      710.03    618.52 o 
 -29  18   1     9641.11    10242.98    705.95 o 
 -26  18   1     6211.48     7503.52    606.30 o 
 -23  18   1       56.04     -278.21    453.83 o 
 -20  18   1     3520.96     3529.06    430.88 o 
 -17  18   1     8992.06     8842.97    465.19 o 
 -14  18   1     6904.70     7224.30    483.78 o 
 -11  18   1    20768.71    21411.85    482.46 o 
  -8  18   1    20837.20    21019.78    469.90 o 
  -5  18   1    10771.25    11704.57    444.20 o 
  -2  18   1    24978.05    21118.81    503.10 o 
   1  18   1     1813.95     1994.18    325.37 o 
   4  18   1     3110.09     2995.77    463.52 o 
   7  18   1     4282.54     5030.33    482.91 o 
  10  18   1      103.79       25.85    402.76 o 
  13  18   1     1590.43     2243.94    727.39 o 
  16  18   1       12.64      470.98    540.25 o 
 -37  19   1      573.07     1155.62    941.66 o 
 -34  19   1     2178.94     2660.04    815.72 o 
 -31  19   1     1991.74     2810.97    691.47 o 
 -28  19   1     1603.78     1459.24    554.91 o 
 -25  19   1    14739.97    14709.01    684.42 o 
 -22  19   1     9429.32     9648.86    582.07 o 
 -19  19   1     1694.35     1974.22    381.51 o 
 -16  19   1     3309.41     4691.75    423.82 o 
 -13  19   1      635.99      407.49    232.54 o 
 -10  19   1    32506.82    30599.38    552.55 o 
  -7  19   1     1865.58     1731.57    257.70 o 
  -4  19   1      178.69      233.63    275.65 o 
  -1  19   1     4360.83     5296.46    391.60 o 
   2  19   1    42650.72    41124.04    824.64 o 
   5  19   1     3036.81     2680.84    488.10 o 
   8  19   1     3347.99     3888.40    493.68 o 
  11  19   1     4802.44     5568.18    675.30 o 
  14  19   1      189.68      308.23    669.30 o 
  17  19   1      497.61      825.26    769.22 o 
 -39  20   1     1315.12     2613.76   1005.95 o 
 -36  20   1        5.03     1284.81    737.80 o 
 -33  20   1       34.91      867.21    742.81 o 
 -30  20   1       40.96     -152.97    614.69 o 
 -27  20   1    10545.10    10068.36    845.09 o 
 -24  20   1     1145.99      968.03    447.81 o 
 -21  20   1      995.58      592.59    377.80 o 
 -18  20   1    19325.56    17959.79    546.13 o 
 -15  20   1     1279.44     1135.78    344.47 o 
 -12  20   1     4794.67     5684.82    360.82 o 
  -9  20   1     5383.36     6313.67    377.01 o 
  -6  20   1     4806.32     4892.76    383.77 o 
  -3  20   1     2264.96     2409.52    367.23 o 
   0  20   1     3742.86     4143.14    485.88 o 
   3  20   1     4234.86     5115.20    584.04 o 
   6  20   1     6633.57     6682.13    625.15 o 
   9  20   1    12240.97    13650.49    867.73 o 
  12  20   1       33.06      505.23    663.03 o 
  15  20   1     2796.38     2460.26    767.32 o 
  18  20   1     1031.34     1186.00    943.62 o 
 -38  21   1      593.82     2287.28    949.20 o 
 -35  21   1       14.50      -84.37    749.50 o 
 -32  21   1     2066.11     2282.63    624.15 o 
 -29  21   1     8356.83     8038.93    723.88 o 
 -26  21   1        5.43      -74.87    470.99 o 
 -23  21   1     6510.96     7513.84    638.74 o 
 -20  21   1     5022.67     5012.19    477.29 o 
 -17  21   1    18133.44    18574.13    639.54 o 
 -14  21   1    42586.01    39574.08    668.09 o 
 -11  21   1     1578.38     1646.61    291.91 o 
  -8  21   1     2299.29     3010.85    323.21 o 
  -5  21   1      455.78      517.68    309.05 o 
  -2  21   1     2977.48     3069.79    386.67 o 
   1  21   1    15686.10    15662.67    666.79 o 
   4  21   1       40.25     -367.69    545.96 o 
   7  21   1     5215.28     6170.09    755.12 o 
  10  21   1     1335.94     1484.12    671.91 o 
  13  21   1    21014.37    19388.48   1059.94 o 
  16  21   1     1224.06     2293.65    856.16 o 
 -37  22   1      136.36     1568.03    837.06 o 
 -34  22   1      411.92     1967.52    836.05 o 
 -31  22   1     7219.17     7561.29   1182.08 o 
 -28  22   1     6667.39     6936.22    806.18 o 
 -25  22   1     4040.10     4881.92    626.62 o 
 -22  22   1     9782.37    11188.58   1316.72 o 
 -19  22   1       27.16     -257.17    380.67 o 
 -16  22   1    10701.73    10878.03    625.47 o 
 -13  22   1     5159.14     7015.10    420.77 o 
 -10  22   1      147.12     -113.32    255.17 o 
  -7  22   1     3222.78     3709.50    362.52 o 
  -4  22   1     7643.95     8583.39    522.03 o 
  -1  22   1    12709.16    13151.18    674.91 o 
   2  22   1       51.39     -216.72    458.67 o 
   5  22   1    16053.34    15539.43    870.51 o 
   8  22   1       40.78      175.62    635.29 o 
  11  22   1      667.06     1164.82    715.05 o 
  14  22   1      397.31     1897.81    854.22 o 
  17  22   1        2.30     2219.93    973.18 o 
 -39  23   1     7782.34    12389.24   4749.74 o 
 -36  23   1     2019.03     4511.22   1041.82 o 
 -33  23   1      773.43     1308.87    837.36 o 
 -30  23   1     2301.90     2540.60    661.26 o 
 -27  23   1      139.59      319.79    605.54 o 
 -24  23   1     1941.89     1960.32    534.93 o 
 -21  23   1    16785.59    13692.85    698.39 o 
 -18  23   1      634.95      643.45    477.01 o 
 -15  23   1     2911.47     3141.68    452.72 o 
 -12  23   1     2149.47     2280.26    340.32 o 
  -9  23   1    26038.55    22570.40    663.99 o 
  -6  23   1     8842.99     8817.58    559.95 o 
  -3  23   1    11196.50    11949.06    684.52 o 
   0  23   1      354.39       19.47    444.50 o 
   3  23   1     4278.00     4973.46    609.80 o 
   6  23   1      718.82      813.25    595.51 o 
   9  23   1      917.41     1096.26    689.60 o 
  12  23   1     1719.02     2121.32    760.03 o 
  15  23   1       40.87     1063.92    796.23 o 
 -38  24   1        2.97     2148.83   1303.67 o 
 -35  24   1       61.89     1113.34    828.29 o 
 -32  24   1     1217.76     2092.79    673.18 o 
 -29  24   1       15.52      713.25    608.18 o 
 -26  24   1    10047.36     9785.14    893.12 o 
 -23  24   1     8496.89     9673.31    879.41 o 
 -20  24   1    33774.51    29177.79    854.74 o 
 -17  24   1    15697.61    15806.43    895.78 o 
 -14  24   1     2862.05     3569.43    544.35 o 
 -11  24   1    21890.16    20062.60    659.97 o 
  -8  24   1     1927.10     2872.41    491.24 o 
  -5  24   1     3822.95     4598.84    580.56 o 
  -2  24   1     1715.05     1675.09    512.83 o 
   1  24   1     2230.32     1954.51    539.54 o 
   4  24   1       37.84      357.45    515.19 o 
   7  24   1     8178.76     8169.86    862.89 o 
  10  24   1    12518.94    12494.54    974.01 o 
  13  24   1        3.22     1327.70    722.51 o 
 -37  25   1       13.49     2243.19    832.03 o 
 -34  25   1      455.52     1654.66    884.91 o 
 -31  25   1     7733.10     9136.03    873.35 o 
 -28  25   1    12746.37    13229.58    928.52 o 
 -25  25   1     5539.04     6315.94    812.43 o 
 -22  25   1     4817.51     6022.11    791.76 o 
 -19  25   1      468.56      -12.24    693.30 o 
 -16  25   1       26.57       13.01    445.08 o 
 -13  25   1       47.81      199.75    463.96 o 
 -10  25   1     1085.67      869.64    386.33 o 
  -7  25   1     2006.66     2289.75    515.70 o 
  -4  25   1      313.13      -99.58    488.89 o 
  -1  25   1     4307.02     4913.22    631.13 o 
   2  25   1     9538.07    10299.44    681.49 o 
   5  25   1     1894.59     2342.19    666.89 o 
   8  25   1      933.36     1434.63    714.05 o 
  11  25   1     1196.79     2276.91    781.44 o 
  14  25   1      938.24     2303.58   1094.86 o 
 -39  26   1     1927.33     5567.05   2127.66 o 
 -36  26   1     5887.76     8064.29   1659.64 o 
 -33  26   1        1.67      711.39    631.17 o 
 -30  26   1     4430.88     6430.50    915.75 o 
 -27  26   1      885.82     1376.10    655.46 o 
 -24  26   1     1910.62     1488.89    704.13 o 
 -21  26   1      768.91      798.71    772.30 o 
 -18  26   1     4140.17     4120.59    898.16 o 
 -15  26   1     2161.65     1912.28    546.84 o 
 -12  26   1     2705.80     2630.45    567.78 o 
  -9  26   1    25684.48    24951.75    766.91 o 
  -6  26   1       68.10      176.83    496.10 o 
  -3  26   1    25275.52    23545.72    936.14 o 
   0  26   1     2425.75     2560.94    577.76 o 
   3  26   1     1045.73     1154.51    601.02 o 
   6  26   1        3.04      363.22    762.83 o 
   9  26   1     1829.58     3096.04    883.57 o 
  12  26   1       27.66     1269.56    952.83 o 
 -38  27   1     1193.13     3693.13    958.03 o 
 -35  27   1      287.89     1530.23    888.60 o 
 -32  27   1     5254.48     6009.72    819.98 o 
 -29  27   1     1455.57     2875.90    820.27 o 
 -26  27   1      567.38     1217.20    727.76 o 
 -23  27   1      157.00      602.59    748.65 o 
 -20  27   1     9036.60    10770.28   1095.25 o 
 -17  27   1    29383.45    28260.76   1053.35 o 
 -14  27   1    10664.26    10708.54    767.75 o 
 -11  27   1    11322.69    11960.11    786.12 o 
  -8  27   1       51.99      264.98    668.47 o 
  -5  27   1     2726.71     3371.38    641.17 o 
  -2  27   1      377.41      274.88    549.55 o 
   1  27   1     4226.44     4106.84    672.02 o 
   4  27   1      212.32      711.96    652.37 o 
   7  27   1        6.69      597.78    671.59 o 
  10  27   1     8696.52    10897.86    978.04 o 
 -37  28   1      166.31     2977.75   2871.05 o 
 -34  28   1     4360.16     5037.80   2081.94 o 
 -31  28   1      416.38     1870.79    805.81 o 
 -28  28   1      246.13     1007.81    731.04 o 
 -25  28   1       10.35      239.78    741.68 o 
 -22  28   1      233.62      259.09    728.83 o 
 -19  28   1       21.89      578.42    830.96 o 
 -16  28   1      183.31      484.86    545.15 o 
 -13  28   1    12825.16    11591.98    770.50 o 
 -10  28   1    17638.38    15775.64    999.25 o 
  -7  28   1      100.53      -48.38    673.14 o 
  -4  28   1      281.12     -180.79    528.47 o 
  -1  28   1     8506.75     9129.79    889.22 o 
   2  28   1    10840.36    12005.10    928.81 o 
   5  28   1     2316.08     3600.45    761.66 o 
   8  28   1      385.95     1700.61    718.04 o 
 -36  29   1     1368.70     3141.69   2123.30 o 
 -33  29   1       72.44     1768.23    951.22 o 
 -30  29   1     3021.45     5042.38   1310.86 o 
 -27  29   1     4101.11     5331.66    911.31 o 
 -24  29   1      123.69       29.66    678.55 o 
 -21  29   1    10280.18     9441.77   1047.99 o 
 -18  29   1     3263.84     3141.60    728.89 o 
 -15  29   1     8187.35     8875.63    769.96 o 
 -12  29   1     2005.91     2076.90    720.01 o 
  -9  29   1      140.19      257.22    697.08 o 
  -6  29   1     9319.30    11015.86    953.59 o 
  -3  29   1     2388.16     2480.80    921.07 o 
   0  29   1      419.56      440.22    664.25 o 
   3  29   1     1002.52     2308.14    808.25 o 
   6  29   1     2639.94     4124.22   1023.53 o 
   9  29   1      457.20     3505.32   1225.03 o 
 -35  30   1     1930.27     2567.31   1382.64 o 
 -32  30   1     1090.31     2456.00    838.67 o 
 -29  30   1        2.94      867.55    767.70 o 
 -26  30   1      503.58      632.73    730.81 o 
 -23  30   1      608.23     1408.31    802.49 o 
 -20  30   1     4087.03     4129.68    939.61 o 
 -17  30   1      332.91      706.87    528.55 o 
 -14  30   1     5653.29     4698.65    778.48 o 
 -11  30   1     5790.34     6283.10    908.90 o 
  -8  30   1    18531.09    16975.33   1037.86 o 
  -5  30   1     2000.68     1772.72    886.83 o 
  -2  30   1    17064.18    15114.81   2015.78 o 
   1  30   1     6660.74     5838.33   1070.65 o 
   4  30   1      502.02     2171.29    995.36 o 
   7  30   1     3824.05     6797.14   1785.80 o 
 -37  31   1      551.29     3370.92   2362.88 o 
 -34  31   1      556.09     3260.28   1294.28 o 
 -31  31   1      347.04     1899.28   1066.73 o 
 -28  31   1     3569.86     5765.09   1714.92 o 
 -25  31   1     2953.51     2800.54    871.74 o 
 -22  31   1      486.98      573.18    779.18 o 
 -19  31   1      110.62      231.62    597.53 o 
 -16  31   1     5525.94     6310.16    718.29 o 
 -13  31   1      887.96     1549.14    694.81 o 
 -10  31   1     3319.64     4228.85    813.23 o 
  -7  31   1      288.52      -67.76    730.30 o 
  -4  31   1     2138.80     3282.09    955.21 o 
  -1  31   1      553.96      686.43   1004.68 o 
   2  31   1      480.41      960.45   1145.47 o 
   5  31   1      711.93     1961.39   1580.96 o 
 -36  32   1      264.60     2083.16   1982.44 o 
 -33  32   1       56.61     1448.73    837.95 o 
 -30  32   1      945.33     2558.56    878.16 o 
 -27  32   1     7535.90     9027.15   1017.84 o 
 -24  32   1        6.89      603.53    799.36 o 
 -21  32   1     3637.33     3746.01    963.62 o 
 -18  32   1      788.51      440.91    634.10 o 
 -15  32   1     2054.31     1841.16    714.72 o 
 -12  32   1      324.42      461.00    688.51 o 
  -9  32   1       78.90     -121.34    737.55 o 
  -6  32   1        0.57      661.20    899.43 o 
  -3  32   1       90.57      133.03    893.87 o 
   0  32   1      706.71     1539.34   1696.24 o 
   3  32   1     1376.99     2973.60   1545.44 o 
 -35  33   1     3365.50     3831.87   2523.45 o 
 -32  33   1      375.77     2562.56   1380.15 o 
 -29  33   1      810.55     2639.65   1025.66 o 
 -26  33   1      517.85     1105.79    835.20 o 
 -23  33   1      606.39     1163.02    848.54 o 
 -20  33   1     1527.51     1678.37    696.50 o 
 -17  33   1      144.71      340.72    724.07 o 
 -14  33   1      228.14      711.90    694.37 o 
 -11  33   1     2658.68     3346.80   1469.85 o 
  -8  33   1    13059.21    12768.07   1710.66 o 
  -5  33   1     1536.58     3115.90   1135.37 o 
  -2  33   1       12.64     -127.27    962.59 o 
   1  33   1     1657.54     3170.87   1165.56 o 
 -34  34   1      192.56     5539.34   2640.66 o 
 -31  34   1       74.33     1792.83   1288.90 o 
 -28  34   1        0.43     1161.13    773.31 o 
 -25  34   1     2520.40     3401.47   1314.33 o 
 -22  34   1     1393.64     1799.09    919.51 o 
 -19  34   1     6040.52     7689.56    844.25 o 
 -16  34   1     8560.40     9089.89    902.91 o 
 -13  34   1      623.26      225.87    709.28 o 
 -10  34   1       27.32     1090.43    841.59 o 
  -7  34   1      314.95     1553.86    906.32 o 
  -4  34   1     2621.24     3210.04   1284.41 o 
  -1  34   1      253.63     2062.32   1555.08 o 
 -33  35   1     1650.16     8059.86   3385.32 o 
 -30  35   1     5311.97     9284.88   3385.07 o 
 -27  35   1      153.24      636.42   1206.64 o 
 -24  35   1     4983.56     5206.40   1180.71 o 
 -21  35   1      312.99      562.06   1366.32 o 
 -18  35   1     3721.35     3873.19    831.97 o 
 -15  35   1     5754.57     5833.04   1610.00 o 
 -12  35   1    10269.00     9052.28   1742.38 o 
  -9  35   1     1906.09     2985.21   1079.20 o 
  -6  35   1        7.74     1208.70    875.04 o 
  -3  35   1      325.83     2721.98   2012.87 o 
 -32  36   1      114.15     5893.74   3006.41 o 
 -29  36   1      116.26     2110.29   1442.77 o 
 -26  36   1       93.46     1045.11   1174.29 o 
 -23  36   1       15.84      640.88    842.33 o 
 -20  36   1       42.36      558.99    688.45 o 
 -17  36   1     1245.25     1677.06    887.41 o 
 -14  36   1     1219.21     3385.95   1166.82 o 
 -11  36   1      386.33     1368.23    828.43 o 
  -8  36   1       11.45      942.40   1267.77 o 
  -5  36   1      108.32     2228.88   1559.77 o 
 -31  37   1      554.56     5923.61   3226.69 o 
 -28  37   1      237.53     1082.08   1408.34 o 
 -25  37   1     1103.97     2050.67   1209.24 o 
 -22  37   1     5380.88     5384.33   1258.37 o 
 -19  37   1        4.26      263.65    771.35 o 
 -16  37   1      201.23      269.34   1001.42 o 
 -13  37   1      113.46     1832.25   1499.77 o 
 -10  37   1       17.58     1255.65    981.65 o 
  -7  37   1      972.53     1962.02   1529.50 o 
 -27  38   1     2906.05     4244.71   1812.85 o 
 -24  38   1     2046.20     2408.37    976.04 o 
 -21  38   1     1764.05     2181.70   1006.61 o 
 -18  38   1      206.98     1185.19    982.48 o 
 -15  38   1       10.75     1492.33    845.57 o 
 -12  38   1     2188.83     3379.17   1472.61 o 
  -9  38   1       27.17     2401.59   1396.32 o 
 -26  39   1     4131.49     4356.39   1678.27 o 
 -23  39   1        8.86      863.66   1423.78 o 
 -20  39   1       47.29     1142.78    950.32 o 
 -17  39   1       55.62     1901.99   1286.79 o 
 -14  39   1      338.42     2461.67   1423.41 o 
   0   1   2    55519.46    54223.45   1536.32 o 
  -2   2   2   107092.29   103267.20   1031.09 o 
   1   2   2    10261.70    10438.14    319.85 o 
  -4   3   2    76452.47    78810.38    562.58 o 
  -1   3   2   178250.20   194026.53   1380.80 o 
   2   3   2    54597.11    58169.22    715.41 o 
  -6   4   2   182089.41   194227.13   1798.09 o 
  -3   4   2    20845.55    21594.21    437.28 o 
   0   4   2    44442.08    45150.72    435.54 o 
   3   4   2   350882.44   369817.97   2465.50 o 
  -8   5   2     8795.55    10508.66    310.60 o 
  -5   5   2   542047.50   581231.06   8072.29 o 
  -2   5   2    65981.48    70305.14    765.96 o 
   1   5   2     1851.51     2398.03    310.68 o 
   4   5   2      178.55      726.74    248.24 o 
 -10   6   2    89769.84    89713.25    794.92 o 
  -7   6   2   364162.06   385315.50   3408.98 o 
  -4   6   2    93011.98   102250.38   1277.89 o 
  -1   6   2      217.56      477.08    202.33 o 
   2   6   2       35.60      119.63    180.23 o 
   5   6   2      419.78      437.87    214.83 o 
 -12   7   2      218.37      605.70    226.08 o 
  -9   7   2      559.63      291.45    172.08 o 
  -6   7   2   342309.38   354695.41   4970.54 o 
  -3   7   2    36540.79    35512.72    527.03 o 
   0   7   2    85927.70    86193.88    727.67 o 
   3   7   2     1289.87     1084.18    209.61 o 
   6   7   2   206904.92   205568.27   3314.87 o 
 -14   8   2      407.38      359.14    250.41 o 
 -11   8   2     6277.54     6814.62    426.62 o 
  -8   8   2   146742.77   153873.53   1197.84 o 
  -5   8   2    18968.69    21126.39    747.40 o 
  -2   8   2     6929.55     6668.53    362.08 o 
   1   8   2     6384.17     6022.93    310.83 o 
   4   8   2    10098.50    10354.11    376.53 o 
   7   8   2     1614.20     2337.26    289.52 o 
 -16   9   2    13578.56    13142.12    498.83 o 
 -13   9   2    65454.18    64642.49    724.57 o 
 -10   9   2   298805.75   313439.13   7127.52 o 
  -7   9   2    34944.93    35918.25    540.16 o 
  -4   9   2    12085.82    11030.87    394.36 o 
  -1   9   2     5365.45     5878.59    317.80 o 
   2   9   2    14685.62    15090.44    383.93 o 
   5   9   2        3.64      -64.41    212.46 o 
   8   9   2     2424.46     2445.65    310.40 o 
 -18  10   2       61.22      363.47    288.05 o 
 -15  10   2    19650.82    18682.45    523.04 o 
 -12  10   2    58127.57    57591.59    654.60 o 
  -9  10   2     1402.70     1951.24    271.85 o 
  -6  10   2     6377.63     6122.32    361.65 o 
  -3  10   2     3061.72     3173.28    251.16 o 
   0  10   2    11520.40     9999.94    400.14 o 
   3  10   2    30467.39    30986.78    606.28 o 
   6  10   2     6675.85     7125.56    397.05 o 
   9  10   2    17072.09    16566.80    524.91 o 
 -20  11   2    15379.04    14222.05    575.03 o 
 -17  11   2     8900.21     8149.32    468.48 o 
 -14  11   2     9323.53     8157.88    416.42 o 
 -11  11   2    29428.85    29703.47    829.50 o 
  -8  11   2    52288.13    47299.50    625.84 o 
  -5  11   2     9438.89     9233.04    389.68 o 
  -2  11   2    13489.83    14146.60    428.24 o 
   1  11   2     2939.34     3216.90    256.79 o 
   4  11   2    37422.09    36201.73    578.66 o 
   7  11   2     3302.29     4213.02    353.32 o 
  10  11   2    16847.02    14837.88    555.04 o 
 -22  12   2      189.93       22.54    330.05 o 
 -19  12   2     6527.62     6842.29    452.58 o 
 -16  12   2    78523.99    74811.45    859.11 o 
 -13  12   2    26457.27    25124.28    519.49 o 
 -10  12   2    39388.88    38855.32    635.30 o 
  -7  12   2     1638.61     2630.81    319.14 o 
  -4  12   2     5383.90     4688.64    296.40 o 
  -1  12   2      277.36      154.56    229.73 o 
   2  12   2     2079.30     2834.80    275.96 o 
   5  12   2     3480.92     4596.38    348.82 o 
   8  12   2     6036.59     7413.54    436.84 o 
  11  12   2    45021.84    42456.02    784.82 o 
 -24  13   2    23550.48    21251.79    655.61 o 
 -21  13   2     2912.88     3152.67    418.43 o 
 -18  13   2     9988.79     8970.19    493.52 o 
 -15  13   2    12087.87    11943.44    471.35 o 
 -12  13   2   181761.25   187424.03   2495.18 o 
  -9  13   2    45820.43    42875.82    645.49 o 
  -6  13   2     7380.95     7094.15    338.54 o 
  -3  13   2     1165.96      991.32    243.73 o 
   0  13   2     2546.81     2804.87    257.77 o 
   3  13   2     4354.70     4299.50    329.58 o 
   6  13   2     5348.28     5784.13    399.98 o 
   9  13   2     5332.22     5915.65    458.54 o 
  12  13   2     8635.32     9486.79    578.67 o 
 -26  14   2    17042.76    17292.60    661.73 o 
 -23  14   2     5053.17     5421.52    559.06 o 
 -20  14   2    66576.92    64029.45    998.74 o 
 -17  14   2    25924.00    22888.48    583.73 o 
 -14  14   2     6583.40     8223.58    569.46 o 
 -11  14   2     5182.13     6410.98    430.55 o 
  -8  14   2     5986.72     6594.81    428.76 o 
  -5  14   2     3786.83     4277.22    297.73 o 
  -2  14   2    10721.08    10834.74    431.12 o 
   1  14   2      713.03     1081.58    247.11 o 
   4  14   2    22360.82    21829.31    543.90 o 
   7  14   2    77446.00    69669.97   1366.94 o 
  10  14   2    16535.98    15902.10    619.19 o 
  13  14   2    11102.90    10820.13    631.07 o 
 -28  15   2      111.02     -163.50    407.54 o 
 -25  15   2     1904.25     1474.44    421.70 o 
 -22  15   2     5113.96     6009.93    511.82 o 
 -19  15   2     4948.04     6163.46    450.50 o 
 -16  15   2     2624.44     2328.78    331.01 o 
 -13  15   2       12.61      273.43    351.48 o 
 -10  15   2    48329.76    50019.24    746.03 o 
  -7  15   2    16275.49    15428.64    444.01 o 
  -4  15   2      785.60     1463.03    277.19 o 
  -1  15   2      441.47      136.11    281.28 o 
   2  15   2     1538.64     2284.20    303.13 o 
   5  15   2      469.30      729.30    311.72 o 
   8  15   2      409.66      274.04    354.40 o 
  11  15   2     3092.20     4747.03    510.84 o 
  14  15   2     9314.13     8710.21    606.79 o 
 -30  16   2     8070.48     8866.51    654.51 o 
 -27  16   2      105.38        7.86    431.67 o 
 -24  16   2      960.19      872.43    421.06 o 
 -21  16   2     6808.56     7845.06    524.05 o 
 -18  16   2    16342.36    13499.01    534.05 o 
 -15  16   2    22749.72    20232.34    907.00 o 
 -12  16   2    12718.84    10606.78    462.27 o 
  -9  16   2     1303.92      765.80    218.79 o 
  -6  16   2     5060.68     5452.20    363.65 o 
  -3  16   2     5760.75     6979.53    445.37 o 
   0  16   2    37140.02    35301.57    713.34 o 
   3  16   2     2446.75     3198.96    351.53 o 
   6  16   2        5.19       96.41    329.32 o 
   9  16   2     6653.42     7134.50    539.52 o 
  12  16   2     5064.10     4813.35    540.87 o 
  15  16   2      703.48     1077.90    605.26 o 
 -32  17   2      563.59      497.07    515.33 o 
 -29  17   2     1260.54      973.65    474.95 o 
 -26  17   2    18807.12    16647.68    800.95 o 
 -23  17   2     3842.79     4122.89    497.39 o 
 -20  17   2      973.92      841.12    361.84 o 
 -17  17   2     3266.42     2963.60    356.74 o 
 -14  17   2     3951.34     5082.77    504.29 o 
 -11  17   2     1719.20     1491.34    306.49 o 
  -8  17   2    12852.84    10933.12    445.26 o 
  -5  17   2     1914.05     2164.03    325.43 o 
  -2  17   2      818.22      973.69    316.06 o 
   1  17   2    13908.33    12601.60    584.20 o 
   4  17   2     8182.86     8816.14    485.55 o 
   7  17   2    16647.46    15579.41    614.64 o 
  10  17   2     1092.22      554.81    423.34 o 
  13  17   2      204.55       75.11    467.43 o 
  16  17   2     5694.55     4528.28   1014.77 o 
 -34  18   2    10315.06    10642.36   1309.23 o 
 -31  18   2    16241.02    15118.05    811.88 o 
 -28  18   2      417.70     1042.84    477.37 o 
 -25  18   2      113.81      146.46    459.92 o 
 -22  18   2      123.70     -282.75    399.52 o 
 -19  18   2      135.42      199.06    320.06 o 
 -16  18   2     8528.41     8893.65    647.59 o 
 -13  18   2       24.18      106.78    372.47 o 
 -10  18   2     2916.20     3555.70    314.49 o 
  -7  18   2    13729.44    11630.27    467.46 o 
  -4  18   2    26700.40    25455.31    592.10 o 
  -1  18   2     1366.19     1329.44    360.61 o 
   2  18   2     8198.51    10100.21    589.24 o 
   5  18   2      401.44      363.18    417.33 o 
   8  18   2     9647.53    10070.11    683.78 o 
  11  18   2       40.43     -147.26    458.05 o 
  14  18   2      430.70      445.04    580.72 o 
  17  18   2     3122.24     2566.09    837.69 o 
 -36  19   2      197.53     1087.03    763.40 o 
 -33  19   2     3527.57     3326.93    617.24 o 
 -30  19   2       73.49      676.76    448.39 o 
 -27  19   2     6023.49     5689.78    665.32 o 
 -24  19   2      569.16      623.91    462.95 o 
 -21  19   2        1.27     -189.28    392.02 o 
 -18  19   2     9827.70    10023.16    585.29 o 
 -15  19   2    48426.81    43516.24    953.57 o 
 -12  19   2    24427.86    23355.82    533.61 o 
  -9  19   2     7367.65     7828.27    484.88 o 
  -6  19   2       17.40     -261.26    264.02 o 
  -3  19   2        6.80     -124.47    301.91 o 
   0  19   2       14.61      -64.74    362.15 o 
   3  19   2     2008.02     2288.27    476.17 o 
   6  19   2     1180.45      993.34    475.30 o 
   9  19   2    27355.92    24142.10    841.30 o 
  12  19   2     9785.09    10151.99    799.02 o 
  15  19   2     2917.25     3293.83    868.15 o 
  18  19   2     1314.44     2073.90    806.67 o 
 -38  20   2      120.68     1757.70    913.77 o 
 -35  20   2      599.20     1209.55    658.96 o 
 -32  20   2    15141.31    14159.58    999.71 o 
 -29  20   2     4300.48     4495.56    638.27 o 
 -26  20   2     2097.13     2258.63    567.48 o 
 -23  20   2      969.22      931.07    479.49 o 
 -20  20   2      419.53      105.93    392.92 o 
 -17  20   2      321.36      551.24    459.58 o 
 -14  20   2     9113.42     9017.73    665.31 o 
 -11  20   2       90.78     -107.15    238.38 o 
  -8  20   2        4.80      -35.74    261.15 o 
  -5  20   2     2161.71     2144.26    382.43 o 
  -2  20   2      182.59      273.25    359.18 o 
   1  20   2    10876.55    11836.59    633.77 o 
   4  20   2    20609.28    19866.24    779.40 o 
   7  20   2       31.19     -469.91    469.91 o 
  10  20   2     4338.87     4241.12    691.51 o 
  13  20   2      136.34     1140.16    695.85 o 
  16  20   2     5221.57     4593.31    899.91 o 
  19  20   2       80.84     2123.05   1163.53 o 
 -37  21   2      367.09      453.01    939.29 o 
 -34  21   2      562.84     1029.62    560.79 o 
 -31  21   2      357.69      991.35    534.78 o 
 -28  21   2    10576.58    10956.11   1049.26 o 
 -25  21   2       26.97     -472.74    472.74 o 
 -22  21   2     2101.18     2089.71    521.08 o 
 -19  21   2     5996.78     6337.13    559.44 o 
 -16  21   2      299.97      152.05    469.19 o 
 -13  21   2      274.88      152.68    359.35 o 
 -10  21   2       17.11      -70.19    242.47 o 
  -7  21   2     2215.95     2745.09    388.64 o 
  -4  21   2      970.56     1091.18    391.72 o 
  -1  21   2     6673.74     7986.94    571.72 o 
   2  21   2     4660.43     5681.91    578.37 o 
   5  21   2        3.94       -5.82    482.30 o 
   8  21   2       11.55       83.38    571.93 o 
  11  21   2      314.29      527.36    661.01 o 
  14  21   2     1681.13     2174.25    825.14 o 
  17  21   2     1757.44     2407.95    967.68 o 
 -39  22   2      310.43     1459.64    943.92 o 
 -36  22   2      128.10     1676.98    799.35 o 
 -33  22   2     2043.67     3195.90    689.28 o 
 -30  22   2       59.99      202.28    505.29 o 
 -27  22   2     2224.73     2171.86    574.02 o 
 -24  22   2      787.45      365.24    504.59 o 
 -21  22   2     5634.71     5987.69    594.58 o 
 -18  22   2     2641.91     2319.69    575.85 o 
 -15  22   2     1517.58     1552.70    670.35 o 
 -12  22   2    14873.28    13188.55    765.43 o 
  -9  22   2     5998.66     5771.38    590.73 o 
  -6  22   2       24.79       65.66    344.49 o 
  -3  22   2       17.10       -4.29    379.16 o 
   0  22   2     7394.23     8510.13    619.92 o 
   3  22   2      459.69      440.80    539.02 o 
   6  22   2     1300.43      666.07    502.37 o 
   9  22   2     3805.92     3604.80    688.51 o 
  12  22   2      190.01      114.56    692.00 o 
  15  22   2      183.75     1716.79    795.95 o 
 -38  23   2        5.10      973.70    948.55 o 
 -35  23   2      712.96     3140.02    864.88 o 
 -32  23   2      463.62     1252.92    629.22 o 
 -29  23   2      728.31     1593.63    550.85 o 
 -26  23   2      620.20      365.07    513.92 o 
 -23  23   2       36.53     -214.18    457.15 o 
 -20  23   2      162.92      212.35    482.19 o 
 -17  23   2     1382.74     1729.08    718.48 o 
 -14  23   2      184.85      186.40    471.72 o 
 -11  23   2     6729.19     7835.96    739.64 o 
  -8  23   2     3680.36     4106.82    584.11 o 
  -5  23   2     5426.75     6148.58    547.82 o 
  -2  23   2      172.97       68.53    418.02 o 
   1  23   2     2677.45     2775.26    551.62 o 
   4  23   2      452.15      542.60    536.94 o 
   7  23   2      968.73      816.08    606.43 o 
  10  23   2     1770.81     2353.36    739.53 o 
  13  23   2     4773.92     5040.51    925.55 o 
  16  23   2      431.66     1944.76    816.85 o 
 -37  24   2     3570.43     5375.26   1326.06 o 
 -34  24   2      203.89     1420.72    657.63 o 
 -31  24   2     1050.90     2000.92    677.67 o 
 -28  24   2     7133.69     7863.09    895.14 o 
 -25  24   2     9684.87    11167.86    751.26 o 
 -22  24   2      104.73     -421.56    483.12 o 
 -19  24   2     5359.05     5467.76    875.18 o 
 -16  24   2     4888.61     5605.55    871.70 o 
 -13  24   2        3.02     -436.87    486.91 o 
 -10  24   2     7068.04     7791.07    765.58 o 
  -7  24   2      134.31      193.08    500.82 o 
  -4  24   2     4250.11     5119.17    562.65 o 
  -1  24   2      140.46     -292.06    454.99 o 
   2  24   2     3457.92     4225.93    599.94 o 
   5  24   2     1124.40     1601.71    522.87 o 
   8  24   2       21.35      183.58    614.43 o 
  11  24   2     2147.80     5056.29   1552.32 o 
  14  24   2       63.21      986.52    795.08 o 
 -39  25   2     1600.57     2988.72   1198.14 o 
 -36  25   2       55.28     1625.31    847.70 o 
 -33  25   2    12378.83    13978.23    949.19 o 
 -30  25   2     3479.86     4776.45    931.32 o 
 -27  25   2        6.33       46.36    685.38 o 
 -24  25   2      711.44     1193.93    582.28 o 
 -21  25   2       17.88      -73.57    477.95 o 
 -18  25   2    19148.14    16472.25   1161.50 o 
 -15  25   2    15712.74    13947.54   1093.75 o 
 -12  25   2      630.32      911.20    607.77 o 
  -9  25   2      627.44      341.08    517.32 o 
  -6  25   2    40588.86    38516.82   1059.24 o 
  -3  25   2     8366.86     9134.69    693.78 o 
   0  25   2     3493.31     4138.33    584.75 o 
   3  25   2     2718.61     3757.62    584.10 o 
   6  25   2       43.89     -169.67    589.46 o 
   9  25   2     1944.27     2955.93    768.26 o 
  12  25   2     1266.08     2438.08    879.34 o 
 -38  26   2       88.07     2841.99   2344.22 o 
 -35  26   2      157.16     1880.14   1270.71 o 
 -32  26   2       79.73     1356.24    750.31 o 
 -29  26   2      336.87      602.44    738.37 o 
 -26  26   2      211.66      387.92    726.92 o 
 -23  26   2      236.78     -457.38    490.70 o 
 -20  26   2       23.16      489.25    743.75 o 
 -17  26   2      247.32      218.24    728.90 o 
 -14  26   2    26925.49    23892.02   1000.01 o 
 -11  26   2    21753.75    20221.46    992.94 o 
  -8  26   2     4001.78     4904.56    696.54 o 
  -5  26   2     3585.66     4331.67    692.14 o 
  -2  26   2     9821.88     9096.03    833.30 o 
   1  26   2      723.05     1396.88    593.81 o 
   4  26   2      710.78      943.99    572.85 o 
   7  26   2       11.24     1169.06    683.21 o 
  10  26   2      813.19     1866.75    723.74 o 
 -37  27   2        0.98     1439.34   1699.55 o 
 -34  27   2      547.06     2390.78    815.46 o 
 -31  27   2     3114.93     4231.82    924.62 o 
 -28  27   2      353.55      869.55    771.88 o 
 -25  27   2     1522.36     1672.75    783.16 o 
 -22  27   2    21745.06    18909.38   1176.82 o 
 -19  27   2     6597.60     6240.63    993.26 o 
 -16  27   2      203.84      423.18    595.82 o 
 -13  27   2      311.48      210.52    628.33 o 
 -10  27   2        7.28       86.13    643.86 o 
  -7  27   2    12432.51    12019.88    869.44 o 
  -4  27   2     2277.60     2330.78    661.61 o 
  -1  27   2    10631.04    11201.46    862.14 o 
   2  27   2      120.98      651.09    500.73 o 
   5  27   2     9059.05    10545.72    851.60 o 
   8  27   2     4586.90     5977.12    854.11 o 
  11  27   2       35.55     3192.28   1442.97 o 
 -36  28   2      838.51     2412.33   1880.44 o 
 -33  28   2     3153.86     4885.06    969.61 o 
 -30  28   2     1190.98     1913.78    847.15 o 
 -27  28   2     1567.21     2017.55    939.24 o 
 -24  28   2      144.47      226.13    736.75 o 
 -21  28   2     5317.52     4768.56    918.08 o 
 -18  28   2      858.17      597.17    797.96 o 
 -15  28   2      295.34      -78.01    606.76 o 
 -12  28   2    10792.66    11525.10    940.25 o 
  -9  28   2     4198.12     4616.46    816.27 o 
  -6  28   2      603.45      714.81    608.90 o 
  -3  28   2     2547.52     3738.51    716.83 o 
   0  28   2     1122.62     1920.68    688.32 o 
   3  28   2        3.51     -217.11    724.19 o 
   6  28   2     2208.27     2724.03    740.36 o 
   9  28   2      486.52     2395.89    750.86 o 
 -35  29   2       81.46     2006.96   1130.45 o 
 -32  29   2      387.80     2253.49    974.15 o 
 -29  29   2      525.66     1833.65   1030.55 o 
 -26  29   2     1521.88     1342.62    811.13 o 
 -23  29   2      303.96      346.60    734.36 o 
 -20  29   2       94.13     -442.79    748.39 o 
 -17  29   2     3809.63     4731.43    775.07 o 
 -14  29   2      338.27      414.34    630.37 o 
 -11  29   2    14398.01    15028.22    979.89 o 
  -8  29   2     5051.16     5267.62    850.23 o 
  -5  29   2    12001.36    11496.21    885.48 o 
  -2  29   2     1360.69     1150.38    664.19 o 
   1  29   2      115.65      475.07    776.34 o 
   4  29   2      107.09     1698.57    892.75 o 
   7  29   2      419.55     1102.74    881.18 o 
 -37  30   2     1953.04     4206.54   3141.06 o 
 -34  30   2     2154.39     4260.03   1175.00 o 
 -31  30   2     5208.14     6852.33   1409.04 o 
 -28  30   2     1818.03     4171.84   1296.91 o 
 -25  30   2     6962.19     7295.11   1029.71 o 
 -22  30   2     1228.41     1610.44    807.02 o 
 -19  30   2      714.63      377.14    757.52 o 
 -16  30   2      108.75        5.64    609.72 o 
 -13  30   2       24.54     -198.21    652.36 o 
 -10  30   2      726.61      925.37    709.27 o 
  -7  30   2    14703.12    14155.88   1151.80 o 
  -4  30   2      101.41     -110.38    616.58 o 
  -1  30   2      151.15       38.78    713.70 o 
   2  30   2      431.72      298.68    888.99 o 
   5  30   2        2.09     1823.84    890.60 o 
 -36  31   2     3434.12    11109.49   4402.96 o 
 -33  31   2      110.68     3023.89    892.31 o 
 -30  31   2        2.07      825.01    825.50 o 
 -27  31   2      336.75     1288.01    935.71 o 
 -24  31   2     1738.10     2521.96    995.86 o 
 -21  31   2     1152.08     1525.80    845.55 o 
 -18  31   2      204.82     -293.08    756.56 o 
 -15  31   2     2919.28     2861.21    740.94 o 
 -12  31   2     1612.16     2176.92    758.15 o 
  -9  31   2      465.64      368.96    709.78 o 
  -6  31   2      479.74      418.41    749.07 o 
  -3  31   2     3123.94     3464.60   1631.34 o 
   0  31   2     6043.56     5286.42    900.26 o 
   3  31   2       18.28      512.07    965.87 o 
 -35  32   2      347.51     6927.45   3156.70 o 
 -32  32   2     3658.32     6862.88   2984.29 o 
 -29  32   2     5790.61     6837.12   2347.99 o 
 -26  32   2     3519.42     4610.51   1538.25 o 
 -23  32   2       76.85      -12.53    779.42 o 
 -20  32   2     4728.60     4196.04   1194.02 o 
 -17  32   2    10363.81     9375.50    847.75 o 
 -14  32   2      573.53      790.20    709.30 o 
 -11  32   2     1205.50      748.75    730.73 o 
  -8  32   2      346.99      964.28    757.17 o 
  -5  32   2       67.73     -163.94    876.83 o 
  -2  32   2      724.31     1439.01   1115.91 o 
   1  32   2      191.74     1041.06   1204.77 o 
   4  32   2     1068.39     2455.22    910.92 o 
 -34  33   2       36.60     5524.19   2619.35 o 
 -31  33   2       88.53     1861.47   1496.31 o 
 -28  33   2       32.22     1364.20    982.02 o 
 -25  33   2     3739.01     5353.30   1166.79 o 
 -22  33   2       64.15      448.38    795.31 o 
 -19  33   2      131.70      267.22    834.46 o 
 -16  33   2     4849.88     5174.96    916.83 o 
 -13  33   2    14342.18    13604.25    991.92 o 
 -10  33   2       41.90     -110.16    742.24 o 
  -7  33   2     1201.10     1797.57   1066.55 o 
  -4  33   2      752.01     1314.89    977.76 o 
  -1  33   2     1501.45     2164.42   1308.70 o 
   2  33   2      956.36     3423.54   1285.43 o 
 -33  34   2       38.08     3044.69   2061.96 o 
 -30  34   2      950.40     2720.83   1396.19 o 
 -27  34   2    13998.70    15144.06   3672.50 o 
 -24  34   2     2038.10     1870.26    907.31 o 
 -21  34   2     6546.90     7557.40   1168.27 o 
 -18  34   2      664.39      938.19    873.95 o 
 -15  34   2      720.39      407.71    772.99 o 
 -12  34   2     2286.52     1771.25    974.20 o 
  -9  34   2     2259.87     1491.81   1024.24 o 
  -6  34   2     6406.67     6644.73   1568.92 o 
  -3  34   2       16.18     1286.21   1395.48 o 
   0  34   2     1000.33     3894.49   2199.44 o 
 -32  35   2       24.85     4004.14   2234.06 o 
 -29  35   2     2412.57     5029.61   2042.95 o 
 -26  35   2     2120.10     3242.13   1642.62 o 
 -23  35   2      146.37      794.22   1434.75 o 
 -20  35   2      298.24      179.47    864.73 o 
 -17  35   2      299.01      468.19    721.10 o 
 -14  35   2     1780.42     2162.70    913.74 o 
 -11  35   2     2471.12     3478.81   1477.46 o 
  -8  35   2      184.79     1997.23   1522.90 o 
  -5  35   2      196.50     1287.13   1658.32 o 
  -2  35   2      951.01     2395.73   1880.45 o 
 -31  36   2      772.40     2445.90   2093.86 o 
 -28  36   2      637.45     3982.02   1923.14 o 
 -25  36   2     1848.93     2105.07   1384.27 o 
 -22  36   2      313.42      636.64   1214.96 o 
 -19  36   2     1663.63     2381.09   1201.47 o 
 -16  36   2     6389.21     6676.57   1489.17 o 
 -13  36   2       32.95      355.72   1024.52 o 
 -10  36   2      221.07     1197.72    943.79 o 
  -7  36   2      203.25     2153.29   1065.52 o 
  -4  36   2      188.93     1946.50   1405.98 o 
 -30  37   2     1258.80     6299.88   3185.13 o 
 -27  37   2     7028.77     6662.63   1729.83 o 
 -24  37   2     4603.19     4809.01   1905.54 o 
 -21  37   2       93.36      -40.59   1140.78 o 
 -18  37   2      800.74     2415.61   1053.44 o 
 -15  37   2        3.28      861.27   1160.05 o 
 -12  37   2     1134.94     1861.38    944.38 o 
  -9  37   2     2389.55     3856.56   1367.06 o 
 -26  38   2      179.92     1101.54   1605.07 o 
 -23  38   2      462.95      323.91   1559.67 o 
 -20  38   2      463.98      887.47   1274.16 o 
 -17  38   2      986.33     1743.29   1182.15 o 
 -14  38   2      762.90     1691.73   1073.78 o 
 -11  38   2      214.35     3057.58   1960.76 o 
 -25  39   2      216.26     1096.58   1928.03 o 
 -22  39   2      189.30     1829.04   1037.68 o 
 -19  39   2      952.14     1533.74   1415.92 o 
 -16  39   2     5211.85     6075.80   2210.75 o 
   0   0   3     5855.47     4672.78    530.93 o 
   1   1   3    17764.36    19549.92    528.04 o 
  -1   2   3     1135.28     1899.88    253.12 o 
   2   2   3    24914.76    23351.26    460.55 o 
  -3   3   3     1196.76     1386.98    228.46 o 
   0   3   3   104249.05   107596.02   1315.78 o 
   3   3   3    16437.32    16540.30    349.87 o 
  -5   4   3    58623.20    60723.24    667.22 o 
  -2   4   3     3520.10     3211.57    300.57 o 
   1   4   3     2727.42     2774.19    243.63 o 
   4   4   3     2532.27     4511.72    304.22 o 
  -7   5   3     3303.91     2920.04    217.80 o 
  -4   5   3    88532.23    98258.59    754.96 o 
  -1   5   3       61.32       82.69    183.49 o 
   2   5   3   131415.31   128025.41    894.69 o 
   5   5   3     5587.62     5635.33    340.67 o 
  -9   6   3    13291.85    14003.00    333.63 o 
  -6   6   3    93698.16    92686.09   1516.24 o 
  -3   6   3     6025.62     4903.06    488.06 o 
   0   6   3      339.75      511.82    171.92 o 
   3   6   3   216743.00   217694.83   1573.28 o 
   6   6   3     4892.92     6199.22    485.77 o 
 -11   7   3   196467.81   205659.53   2140.18 o 
  -8   7   3       52.37      192.34    201.86 o 
  -5   7   3     6639.16     6379.55    375.64 o 
  -2   7   3    41255.58    43658.88    595.15 o 
   1   7   3    57882.89    58126.07    743.35 o 
   4   7   3    69505.04    74274.70    760.89 o 
   7   7   3    48433.98    48490.50    723.92 o 
 -13   8   3    47157.68    47407.58    657.07 o 
 -10   8   3    72795.23    77815.37    977.15 o 
  -7   8   3    65030.07    64931.75    704.00 o 
  -4   8   3     4691.73     5698.64    348.83 o 
  -1   8   3     4936.81     5701.78    319.92 o 
   2   8   3    22534.54    26268.28    468.19 o 
   5   8   3     3651.41     4389.05    318.46 o 
   8   8   3    44397.71    42942.46    711.42 o 
 -15   9   3    49676.99    51450.42    760.42 o 
 -12   9   3       68.68      352.95    196.10 o 
  -9   9   3      118.87      149.23    221.54 o 
  -6   9   3    25780.64    25324.22    564.13 o 
  -3   9   3     1649.48     1809.25    243.09 o 
   0   9   3     2019.47     2449.21    270.33 o 
   3   9   3    27435.73    27349.24    501.09 o 
   6   9   3    21710.61    19111.23    499.46 o 
   9   9   3       32.29      -93.13    285.46 o 
 -17  10   3    27385.24    24754.58    607.25 o 
 -14  10   3    20046.97    18110.34    499.68 o 
 -11  10   3        9.36      142.89    240.83 o 
  -8  10   3    33092.11    32798.45    554.40 o 
  -5  10   3    13470.66    11635.72    469.71 o 
  -2  10   3    41068.04    38574.96    581.35 o 
   1  10   3     1269.23     2256.64    284.19 o 
   4  10   3     3449.17     3758.64    314.00 o 
   7  10   3     2888.59     3472.19    340.39 o 
  10  10   3     1668.96     1476.97    348.06 o 
 -19  11   3     2538.34     2936.12    395.68 o 
 -16  11   3    20793.78    19376.36    548.41 o 
 -13  11   3    35609.87    35357.24    607.13 o 
 -10  11   3    60811.98    60045.39    758.82 o 
  -7  11   3    22312.17    22790.30    639.98 o 
  -4  11   3      564.99      528.32    208.77 o 
  -1  11   3       13.42      -18.48    221.55 o 
   2  11   3     4296.65     4658.83    326.65 o 
   5  11   3    17318.44    16393.38    490.69 o 
   8  11   3        0.97      -95.29    280.52 o 
  11  11   3      416.30      425.27    359.28 o 
 -21  12   3    42060.14    39170.95    803.03 o 
 -18  12   3    14482.35    14057.14    537.67 o 
 -15  12   3    28042.43    26757.08    560.62 o 
 -12  12   3    56906.39    56977.38    807.41 o 
  -9  12   3    14816.95    14080.15    587.00 o 
  -6  12   3    19440.44    19588.27    579.98 o 
  -3  12   3        4.22     -179.36    215.24 o 
   0  12   3     3655.19     4174.95    350.36 o 
   3  12   3     8032.63     7618.10    400.13 o 
   6  12   3    21430.71    19260.01    539.52 o 
   9  12   3    35463.46    32718.43    702.05 o 
  12  12   3     3001.72     3153.41    459.20 o 
 -23  13   3     1448.29     2053.72    459.88 o 
 -20  13   3     1417.18     1810.86    382.05 o 
 -17  13   3     1135.27     1004.03    308.58 o 
 -14  13   3    13945.08    12871.10    530.05 o 
 -11  13   3    22776.32    23537.88    576.21 o 
  -8  13   3     6949.62     7216.74    506.71 o 
  -5  13   3    15374.73    16829.78    426.71 o 
  -2  13   3       46.62      168.94    287.88 o 
   1  13   3     4291.27     5139.32    398.10 o 
   4  13   3     6788.13     6523.18    400.81 o 
   7  13   3      474.10      546.96    317.92 o 
  10  13   3     1327.47     1265.90    390.19 o 
  13  13   3       15.32     -307.65    439.10 o 
 -25  14   3     1225.66     1320.36    472.94 o 
 -22  14   3    24909.50    22475.03    710.76 o 
 -19  14   3     7219.93     7885.76    512.38 o 
 -16  14   3      297.52      292.61    311.75 o 
 -13  14   3    16782.79    18418.76    570.57 o 
 -10  14   3    91855.99    85636.09   1178.76 o 
  -7  14   3     5108.54     6641.76    458.49 o 
  -4  14   3    23557.82    23663.88    515.46 o 
  -1  14   3       18.24     -111.86    260.13 o 
   2  14   3     3516.82     3754.73    319.93 o 
   5  14   3      191.85     -142.38    278.00 o 
   8  14   3     7047.15     7712.69    504.61 o 
  11  14   3      642.81      491.59    401.85 o 
  14  14   3      378.08      406.66    459.03 o 
 -27  15   3    22864.74    21666.35    788.78 o 
 -24  15   3     7783.34     9244.88    683.99 o 
 -21  15   3     2940.43     2915.98    486.31 o 
 -18  15   3     5142.38     5024.29    414.18 o 
 -15  15   3       88.42      161.05    347.47 o 
 -12  15   3    12950.86    12898.28    514.59 o 
  -9  15   3     1964.44     2172.28    430.38 o 
  -6  15   3    16058.34    14820.43    531.83 o 
  -3  15   3     2291.73     3151.80    331.89 o 
   0  15   3     1762.37     1799.31    346.92 o 
   3  15   3    20096.99    19268.52    529.96 o 
   6  15   3      399.25      515.92    335.94 o 
   9  15   3       75.53      136.35    373.32 o 
  12  15   3      571.82      491.43    497.87 o 
  15  15   3     7693.86     7772.93    729.28 o 
 -29  16   3      625.57     1114.13    481.58 o 
 -26  16   3     1281.46     1253.58    527.02 o 
 -23  16   3    17454.02    14608.65    733.34 o 
 -20  16   3     6654.18     6769.76    570.32 o 
 -17  16   3     3501.86     3796.48    437.27 o 
 -14  16   3    17804.07    15754.46    580.22 o 
 -11  16   3    65245.49    64043.54   1102.27 o 
  -8  16   3    16794.19    15736.05    593.30 o 
  -5  16   3     1528.29     1391.91    287.26 o 
  -2  16   3    10701.69    11112.59    648.71 o 
   1  16   3    18528.44    17205.99    605.23 o 
   4  16   3      371.01      186.24    374.45 o 
   7  16   3      357.17      -14.25    407.30 o 
  10  16   3      213.12       12.47    470.02 o 
  13  16   3     7850.07     9184.86    750.80 o 
  16  16   3        3.96      114.75    536.35 o 
 -31  17   3     9381.44     9676.91    765.63 o 
 -28  17   3    31185.61    29440.08   1151.62 o 
 -25  17   3     3384.26     3519.64    599.36 o 
 -22  17   3     8353.90     9530.91    653.42 o 
 -19  17   3    20452.79    17715.19    694.06 o 
 -16  17   3    36714.19    35565.86    893.07 o 
 -13  17   3    31748.70    32092.99    698.55 o 
 -10  17   3       89.81      225.24    405.80 o 
  -7  17   3       20.55     -218.10    324.83 o 
  -4  17   3     4594.57     5320.14    397.21 o 
  -1  17   3     1609.95     1666.17    387.79 o 
   2  17   3     1941.64     1607.61    417.17 o 
   5  17   3    57553.77    51474.63   1190.65 o 
   8  17   3    20658.81    17530.74    751.76 o 
  11  17   3      871.12     1105.15    519.68 o 
  14  17   3     3373.49     3762.60    657.05 o 
  17  17   3      478.62      463.94    646.89 o 
 -33  18   3       84.32      791.00    648.68 o 
 -30  18   3      137.40     1010.53    474.45 o 
 -27  18   3     2661.54     2922.48    598.50 o 
 -24  18   3       13.27      -67.54    459.47 o 
 -21  18   3      248.48       53.55    407.56 o 
 -18  18   3        4.48      -56.51    355.74 o 
 -15  18   3      887.79     1353.80    404.87 o 
 -12  18   3    18657.14    18765.73    769.72 o 
  -9  18   3    19134.25    18051.53    645.36 o 
  -6  18   3       61.85     -105.21    254.38 o 
  -3  18   3    33535.37    34117.50    710.05 o 
   0  18   3     2428.30     2563.79    490.88 o 
   3  18   3    16201.31    14432.11    679.30 o 
   6  18   3       73.51      187.33    462.84 o 
   9  18   3      431.65      390.47    492.16 o 
  12  18   3     1713.87     2354.12    617.16 o 
  15  18   3     2063.64     2049.01    634.38 o 
  18  18   3      115.40      961.96    796.96 o 
 -35  19   3     1017.43     1327.90    677.64 o 
 -32  19   3       66.20     1110.90    497.82 o 
 -29  19   3     2933.45     3538.26    610.16 o 
 -26  19   3    25431.87    22901.32    886.58 o 
 -23  19   3      418.97       41.51    446.85 o 
 -20  19   3    21406.85    19680.94   1015.74 o 
 -17  19   3     8487.32     8204.87    671.25 o 
 -14  19   3       75.99      581.98    334.68 o 
 -11  19   3     1458.03     1688.59    490.33 o 
  -8  19   3      344.27      256.74    371.90 o 
  -5  19   3      118.23       -2.97    292.40 o 
  -2  19   3     5490.76     5304.47    475.71 o 
   1  19   3     1310.03     1417.96    435.37 o 
   4  19   3      149.29      103.86    451.28 o 
   7  19   3    10019.49    10835.16    725.48 o 
  10  19   3     3311.30     3493.11    594.77 o 
  13  19   3     1338.19     1500.67    609.26 o 
  16  19   3     5153.20     6099.00    853.29 o 
  19  19   3      135.98      724.70   1074.30 o 
 -37  20   3      161.12      968.31    975.51 o 
 -34  20   3     3232.78     3871.29    750.29 o 
 -31  20   3        2.54      807.08    474.11 o 
 -28  20   3     1366.26     1921.02    569.04 o 
 -25  20   3      410.83      501.87    503.86 o 
 -22  20   3      377.66      388.95    452.64 o 
 -19  20   3     1747.98     1537.08    442.05 o 
 -16  20   3     3400.74     3717.06    713.14 o 
 -13  20   3     8685.00     9099.86    699.14 o 
 -10  20   3     5369.93     5725.21    553.85 o 
  -7  20   3     2622.61     2865.96    497.24 o 
  -4  20   3     1963.37     2225.72    402.24 o 
  -1  20   3    14773.01    14630.10    629.70 o 
   2  20   3    24614.40    23767.36    788.87 o 
   5  20   3     9357.63    10247.58    707.46 o 
   8  20   3      137.31      201.10    480.83 o 
  11  20   3      663.67      760.41    573.74 o 
  14  20   3      244.73      767.65    639.85 o 
  17  20   3       36.44      997.36    758.94 o 
 -36  21   3     1244.81     2523.00   1253.07 o 
 -33  21   3     2013.84     2666.44   1052.54 o 
 -30  21   3      413.03      505.60    537.04 o 
 -27  21   3      193.69      429.09    502.03 o 
 -24  21   3     3630.20     2776.40    586.84 o 
 -21  21   3     2066.11     2438.89    515.99 o 
 -18  21   3     1516.21      794.52    648.47 o 
 -15  21   3     5819.47     6871.32    962.88 o 
 -12  21   3     5321.96     6497.43    692.08 o 
  -9  21   3    22865.57    20482.67    758.60 o 
  -6  21   3    21514.71    19835.78    791.44 o 
  -3  21   3     1445.44     1387.29    418.79 o 
   0  21   3      398.87      575.19    436.07 o 
   3  21   3     6443.18     7772.03    660.04 o 
   6  21   3     1859.87     1802.01    534.87 o 
   9  21   3     2753.27     2417.28    569.76 o 
  12  21   3     3715.44     3077.49    669.41 o 
  15  21   3      870.82     1738.63   1058.34 o 
 -38  22   3      327.64     1911.81   1283.92 o 
 -35  22   3      127.61     1428.15    681.84 o 
 -32  22   3     1901.76     2965.45    668.60 o 
 -29  22   3     5302.49     6527.37    732.30 o 
 -26  22   3     2841.64     3116.47    598.47 o 
 -23  22   3       48.61     -259.80    535.76 o 
 -20  22   3     1819.49     1524.97    559.24 o 
 -17  22   3     7084.53     8078.18    912.62 o 
 -14  22   3     2129.40     1999.97    682.47 o 
 -11  22   3      977.14      975.17    466.78 o 
  -8  22   3     1775.58     1973.90    509.22 o 
  -5  22   3    16015.58    14859.51    772.37 o 
  -2  22   3      480.14      257.85    426.67 o 
   1  22   3     2050.57     1738.74    514.37 o 
   4  22   3     2741.57     3280.07    573.18 o 
   7  22   3     2074.47     1648.05    541.10 o 
  10  22   3     5064.31     5724.98    663.73 o 
  13  22   3      308.20      948.26    841.57 o 
  16  22   3     1871.92     3313.29   1686.34 o 
 -37  23   3       45.57     1982.48   1665.54 o 
 -34  23   3     6825.44     8959.38    771.71 o 
 -31  23   3     3418.02     4131.18   1352.36 o 
 -28  23   3       95.85      208.52    568.22 o 
 -25  23   3     1015.17      410.14    579.82 o 
 -22  23   3       19.22     -311.69    505.83 o 
 -19  23   3     2738.82     2284.33    747.79 o 
 -16  23   3    11156.77    11362.34   1260.15 o 
 -13  23   3     5707.28     6292.13    742.98 o 
 -10  23   3    10609.89    10796.97    855.99 o 
  -7  23   3     2536.00     3115.13    604.22 o 
  -4  23   3     2753.61     3754.68    591.65 o 
  -1  23   3     1272.04     1436.81    556.54 o 
   2  23   3     9581.62    11142.00    710.30 o 
   5  23   3      380.09      304.11    493.08 o 
   8  23   3      185.29      -19.51    615.97 o 
  11  23   3     1696.58     2980.02    864.25 o 
  14  23   3     1505.73     2726.13    862.60 o 
 -36  24   3     1446.90     3768.56   1265.99 o 
 -33  24   3      196.27      894.33    939.88 o 
 -30  24   3     5317.72     6263.69   1097.69 o 
 -27  24   3     5838.82     6615.93    957.11 o 
 -24  24   3      375.59     -195.32    551.96 o 
 -21  24   3     1499.49      968.30    561.47 o 
 -18  24   3     3430.40     2835.93    813.42 o 
 -15  24   3     4345.73     4525.88    847.07 o 
 -12  24   3     7470.07     8214.05    704.65 o 
  -9  24   3      765.92      937.01    526.41 o 
  -6  24   3     5657.75     5928.36    697.89 o 
  -3  24   3      622.13      449.41    542.63 o 
   0  24   3     5709.39     6715.42    713.01 o 
   3  24   3       15.76      549.97    487.01 o 
   6  24   3       18.81       36.71    508.61 o 
   9  24   3       90.05      621.97    545.96 o 
  12  24   3     1028.93     1692.65    821.31 o 
 -38  25   3      212.25     1028.69   1357.96 o 
 -35  25   3     1573.15     2591.69   1093.21 o 
 -32  25   3       13.80      425.10    776.40 o 
 -29  25   3      808.78      854.27    629.18 o 
 -26  25   3      600.25      593.35    571.58 o 
 -23  25   3     4203.13     5059.84    735.09 o 
 -20  25   3     3947.48     3418.87    871.45 o 
 -17  25   3      480.36       -1.72    686.80 o 
 -14  25   3      290.24      177.83    747.40 o 
 -11  25   3     5373.64     5983.81    688.18 o 
  -8  25   3    25730.60    22997.02    916.68 o 
  -5  25   3     5004.20     5820.19    738.51 o 
  -2  25   3    11776.77    11962.73    792.27 o 
   1  25   3     1080.02      818.49    581.47 o 
   4  25   3       72.72      646.16    588.70 o 
   7  25   3     5478.65     5953.31    683.78 o 
  10  25   3      845.93     2040.86    813.59 o 
  13  25   3     1168.09     3219.69    866.82 o 
 -37  26   3      505.61    10745.01   7436.92 o 
 -34  26   3      970.14     2062.67    834.52 o 
 -31  26   3     1826.69     3430.66   1310.87 o 
 -28  26   3      693.93      847.64    711.12 o 
 -25  26   3       45.96       60.47    530.09 o 
 -22  26   3      605.24      258.47    529.16 o 
 -19  26   3     2608.93     3290.27    856.81 o 
 -16  26   3     6794.73     6974.73    989.56 o 
 -13  26   3     2173.73     2423.33    690.64 o 
 -10  26   3     7837.29     8209.71    772.40 o 
  -7  26   3     8456.40     9849.33    813.05 o 
  -4  26   3     2272.11     3058.24    672.82 o 
  -1  26   3      947.80      752.99    572.73 o 
   2  26   3     8127.17     9250.88    794.44 o 
   5  26   3     6875.74     8688.59   1357.38 o 
   8  26   3     1046.75     1849.05    828.24 o 
  11  26   3     1953.01     3182.26   1476.67 o 
 -36  27   3      317.58     3559.61   1344.73 o 
 -33  27   3      389.86     2245.71   1288.12 o 
 -30  27   3     1837.30     2925.97   1091.86 o 
 -27  27   3     4330.81     6702.37   1322.36 o 
 -24  27   3      539.75      219.96    549.81 o 
 -21  27   3     1680.99      728.86    746.37 o 
 -18  27   3      165.62       41.01    712.50 o 
 -15  27   3      817.68      -37.38    768.84 o 
 -12  27   3     1392.69     1161.32    604.19 o 
  -9  27   3     4935.05     4898.44    728.12 o 
  -6  27   3     2173.33     3224.06    682.27 o 
  -3  27   3        2.50      397.44    591.40 o 
   0  27   3     3507.72     4669.08    694.58 o 
   3  27   3      245.55     1094.58    721.35 o 
   6  27   3      357.17      650.65    772.34 o 
   9  27   3       13.65     1983.88   1998.09 o 
 -35  28   3     2453.42     5746.36   2096.76 o 
 -32  28   3      861.29     1661.51   1024.73 o 
 -29  28   3      842.46     1109.34    948.31 o 
 -26  28   3     7906.19     8641.34   1594.04 o 
 -23  28   3      423.66      690.25    522.18 o 
 -20  28   3       37.47      375.41    726.00 o 
 -17  28   3     1418.66     1098.20    762.73 o 
 -14  28   3       64.89     -127.16    599.73 o 
 -11  28   3    10556.58    10066.51    798.01 o 
  -8  28   3    27593.40    25690.25    978.50 o 
  -5  28   3     4794.08     5059.41    737.38 o 
  -2  28   3        5.89      -95.32    614.57 o 
   1  28   3      285.79      160.58    600.71 o 
   4  28   3     1318.46     1621.51    799.60 o 
   7  28   3     3922.75     4112.97    986.60 o 
 -34  29   3     1242.57     4320.81   1633.83 o 
 -31  29   3      169.77     1444.77   1022.18 o 
 -28  29   3        5.33      877.16    968.56 o 
 -25  29   3     3857.10     4434.98   1015.18 o 
 -22  29   3     8502.08     8611.95   1062.15 o 
 -19  29   3      845.89      251.45    734.22 o 
 -16  29   3       15.71      -33.14    734.60 o 
 -13  29   3      700.09      710.02    654.26 o 
 -10  29   3      367.91      113.28    566.43 o 
  -7  29   3      584.22     1123.78    613.15 o 
  -4  29   3     2334.58     1773.96    670.02 o 
  -1  29   3       14.65        8.50    645.76 o 
   2  29   3      154.49      635.96    640.08 o 
   5  29   3      258.80     1315.89   1271.70 o 
 -36  30   3      329.40     6156.39   2580.54 o 
 -33  30   3     3821.73     6459.18   2083.54 o 
 -30  30   3     1925.69     4250.09   2014.05 o 
 -27  30   3     4272.26     7092.30   1515.44 o 
 -24  30   3     2282.76     2043.72    903.85 o 
 -21  30   3      398.22     -265.88    718.38 o 
 -18  30   3       80.52      374.37    788.04 o 
 -15  30   3     8110.43     8890.70    923.17 o 
 -12  30   3      139.62      124.87    650.75 o 
  -9  30   3       47.43     -431.77    557.74 o 
  -6  30   3      424.14      230.45    607.38 o 
  -3  30   3     3557.14     4011.72    767.21 o 
   0  30   3     1709.83     2002.86    858.21 o 
   3  30   3     9783.31    10383.17   1973.54 o 
   6  30   3     1778.26     2942.76   1045.93 o 
 -35  31   3      635.48     5050.87   2161.89 o 
 -32  31   3     1368.39     3463.77   1573.28 o 
 -29  31   3      597.13     2170.89   1738.91 o 
 -26  31   3      433.38      558.78    851.55 o 
 -23  31   3      106.46      228.32    795.76 o 
 -20  31   3       34.91     -368.58    738.39 o 
 -17  31   3      439.43     -185.05    752.61 o 
 -14  31   3    11340.30    10833.04    911.81 o 
 -11  31   3     5642.93     6243.04    868.89 o 
  -8  31   3     2643.94     2004.64    680.98 o 
  -5  31   3     3315.90     3928.95    957.87 o 
  -2  31   3       48.59      116.67    679.99 o 
   1  31   3      153.88      627.95    902.62 o 
   4  31   3     1958.55     2496.51   1147.71 o 
 -34  32   3       55.98     2593.92   1466.20 o 
 -31  32   3       42.37     2969.35   2374.55 o 
 -28  32   3      342.21     2410.85   1662.41 o 
 -25  32   3     1552.09     1832.71    903.82 o 
 -22  32   3     8123.10     8589.09   1213.74 o 
 -19  32   3      116.54       93.20    853.00 o 
 -16  32   3     4749.40     5511.01    897.82 o 
 -13  32   3       17.41       63.69    692.52 o 
 -10  32   3      334.37      459.44    670.54 o 
  -7  32   3      329.52      413.66    640.86 o 
  -4  32   3      244.46      226.89    679.77 o 
  -1  32   3       35.03      789.44    840.77 o 
   2  32   3      265.58      579.59   1312.19 o 
 -33  33   3       13.07     3066.21   2249.28 o 
 -30  33   3     1159.40     4131.34   1854.62 o 
 -27  33   3      573.55      923.46    989.87 o 
 -24  33   3     6698.91     7414.70   1564.33 o 
 -21  33   3     1132.82      869.35   1027.31 o 
 -18  33   3     2081.18     2252.77    946.03 o 
 -15  33   3        2.48       10.38   1087.61 o 
 -12  33   3       32.81      127.77    686.81 o 
  -9  33   3       94.49      -34.98    644.75 o 
  -6  33   3     1226.13      512.83    668.49 o 
  -3  33   3    11974.59    13819.60   2004.47 o 
   0  33   3     3009.48     2345.81   1479.77 o 
 -32  34   3      759.50     5804.49   2962.94 o 
 -29  34   3     1166.92     2287.46   1622.68 o 
 -26  34   3      643.05     2466.99   1098.06 o 
 -23  34   3     3085.35     3239.74   1010.63 o 
 -20  34   3      623.86      419.47    894.56 o 
 -17  34   3      444.27     -151.80    948.50 o 
 -14  34   3      644.40      634.93    926.09 o 
 -11  34   3    10745.98    10382.32   2007.00 o 
  -8  34   3     2705.94     2130.55   1366.00 o 
  -5  34   3      307.01     1243.38   1570.50 o 
  -2  34   3      108.76      837.32    973.18 o 
 -31  35   3      392.07     4281.87   2858.87 o 
 -28  35   3      176.59     1227.92   1242.01 o 
 -25  35   3       46.80      191.06   1150.99 o 
 -22  35   3       33.22      324.31   1017.17 o 
 -19  35   3      545.13     -437.70   1232.92 o 
 -16  35   3      573.86      823.97    845.97 o 
 -13  35   3     2194.10     2036.39    862.40 o 
 -10  35   3      165.25       41.83   1049.29 o 
  -7  35   3     1869.69     2258.44   1693.36 o 
  -4  35   3      922.10     2276.33   1965.69 o 
 -30  36   3       26.34     3060.94   2265.42 o 
 -27  36   3     1518.25     3551.52   1997.17 o 
 -24  36   3      189.55      118.70   1505.60 o 
 -21  36   3     2678.49     2394.04   1228.76 o 
 -18  36   3      915.05      261.60   1095.54 o 
 -15  36   3     4394.84     3918.27   1500.94 o 
 -12  36   3     1219.60      818.70   1353.03 o 
  -9  36   3     1810.31     1743.98   1468.32 o 
  -6  36   3      151.62     1469.59   1514.49 o 
 -26  37   3      461.14     4107.87   1910.80 o 
 -23  37   3     2277.81     2390.71   1564.45 o 
 -20  37   3      606.92      209.74   1520.48 o 
 -17  37   3     1383.55     1979.07   1700.42 o 
 -14  37   3     3338.72     3392.79   1907.20 o 
 -11  37   3      401.08      516.71    798.40 o 
 -25  38   3      438.31     1493.73   1761.50 o 
 -22  38   3     1310.82     1403.70   1869.38 o 
 -19  38   3        8.31     -156.11   1585.76 o 
 -16  38   3      302.84     1788.93   1340.17 o 
 -13  38   3     2327.34      833.27    763.25 o 
  -1   1   4    28521.10    29383.00    660.52 o 
  -3   2   4     1936.78     2560.03    274.25 o 
   0   2   4      798.76      773.98    248.01 o 
  -5   3   4     7685.60     8418.85    390.23 o 
  -2   3   4       41.81       86.19    197.79 o 
   1   3   4    23029.13    23933.33    501.90 o 
  -7   4   4     3635.44     4257.01    290.30 o 
  -4   4   4      809.30      806.63    195.64 o 
  -1   4   4     7908.43     7656.62    373.75 o 
   2   4   4     7239.08     6563.06    367.31 o 
  -9   5   4    47093.23    48441.09    562.68 o 
  -6   5   4       76.78      -94.12    164.82 o 
  -3   5   4     4864.89     5832.96    346.77 o 
   0   5   4      976.90      465.82    194.80 o 
   3   5   4    18228.89    17885.09    487.62 o 
 -11   6   4   128175.41   131603.63   1220.18 o 
  -8   6   4   100561.77   101772.54   1238.75 o 
  -5   6   4    13638.31    12798.40    380.53 o 
  -2   6   4    12723.64    12119.67    376.15 o 
   1   6   4    22637.77    23562.81    480.62 o 
   4   6   4    85341.75    89516.71    739.94 o 
 -13   7   4     6054.00     5875.84    411.88 o 
 -10   7   4     8116.08     7998.71    370.45 o 
  -7   7   4     6737.86     6588.96    352.14 o 
  -4   7   4    10079.24     9080.80    324.63 o 
  -1   7   4    24827.43    24372.23    466.48 o 
   2   7   4    13671.80    13646.89    406.48 o 
   5   7   4    12233.75    11907.47    372.52 o 
 -15   8   4    19699.82    21078.91    467.15 o 
 -12   8   4    82179.68    87905.24    772.00 o 
  -9   8   4    22380.81    21795.56    534.55 o 
  -6   8   4    25202.27    24095.24    502.57 o 
  -3   8   4    12667.08    12398.08    434.83 o 
   0   8   4     6739.90     7143.02    366.81 o 
   3   8   4    31965.70    29498.54    445.08 o 
   6   8   4      145.35        1.95    249.97 o 
 -17   9   4    26890.00    23450.37    610.94 o 
 -14   9   4      623.04     1030.02    239.64 o 
 -11   9   4     9418.39     9014.50    458.79 o 
  -8   9   4     8867.39     8794.89    508.17 o 
  -5   9   4    16864.28    15943.00    537.40 o 
  -2   9   4        1.37      -53.57    227.57 o 
   1   9   4       93.68       65.75    210.66 o 
   4   9   4    44399.98    47283.75    661.81 o 
   7   9   4    19936.65    18832.17    529.85 o 
 -19  10   4    14254.27    13826.02    574.93 o 
 -16  10   4      170.99      242.27    277.07 o 
 -13  10   4    72807.39    73082.97    843.55 o 
 -10  10   4    20544.55    19218.64    534.51 o 
  -7  10   4    11312.21    10444.31    492.96 o 
  -4  10   4     6206.98     5676.76    357.99 o 
  -1  10   4     4468.70     4237.80    338.70 o 
   2  10   4      230.82      569.53    241.84 o 
   5  10   4    12115.89    11458.33    457.78 o 
   8  10   4     2844.48     3046.27    369.40 o 
 -21  11   4       21.70     -180.11    353.03 o 
 -18  11   4    14226.51    12619.35    546.47 o 
 -15  11   4     1800.31     1868.26    266.47 o 
 -12  11   4    53644.89    53768.32    803.75 o 
  -9  11   4      684.52      870.99    340.26 o 
  -6  11   4     5429.05     5529.84    435.28 o 
  -3  11   4     1374.89     1774.21    348.31 o 
   0  11   4     4926.79     5440.65    378.58 o 
   3  11   4    17673.66    17060.80    485.18 o 
   6  11   4     8927.86     8427.44    464.12 o 
   9  11   4     7416.64     9092.42    517.69 o 
 -23  12   4      545.18      362.34    426.57 o 
 -20  12   4      185.13      114.37    388.57 o 
 -17  12   4     6337.09     6455.31    455.20 o 
 -14  12   4    23999.33    23371.38    639.52 o 
 -11  12   4   120663.71   117688.53   1351.10 o 
  -8  12   4     2050.28     2425.23    413.14 o 
  -5  12   4    23210.77    21098.42    639.55 o 
  -2  12   4     2616.02     3121.65    331.69 o 
   1  12   4     8752.72     8534.14    618.34 o 
   4  12   4     6399.39     7027.83    409.79 o 
   7  12   4     1341.10     1338.50    345.47 o 
  10  12   4      516.97      266.63    362.18 o 
 -25  13   4     5485.70     5509.30    589.36 o 
 -22  13   4     3314.01     3816.07    552.05 o 
 -19  13   4       24.64      -48.84    365.17 o 
 -16  13   4     6110.58     7290.00    450.10 o 
 -13  13   4    99184.48   100606.86   1095.91 o 
 -10  13   4    14675.54    13721.00    644.36 o 
  -7  13   4   103073.06   103532.34   1217.34 o 
  -4  13   4    17817.40    17219.46    511.91 o 
  -1  13   4     3117.32     3119.10    358.22 o 
   2  13   4      589.41      545.74    310.92 o 
   5  13   4      127.68      -84.89    291.13 o 
   8  13   4     1405.26     1289.15    378.43 o 
  11  13   4      304.11      159.44    476.47 o 
 -27  14   4     8947.81     9006.93    727.05 o 
 -24  14   4     1259.20     1436.85    531.72 o 
 -21  14   4    10714.49    11127.87    673.19 o 
 -18  14   4     5451.15     6807.85    550.36 o 
 -15  14   4    84166.72    81468.10   1038.85 o 
 -12  14   4      937.73      781.10    300.70 o 
  -9  14   4     7799.18     7311.49    564.46 o 
  -6  14   4      132.02      286.30    327.00 o 
  -3  14   4    41145.12    38058.07    651.21 o 
   0  14   4     2209.98     2141.22    359.31 o 
   3  14   4      109.53       59.45    329.53 o 
   6  14   4     8033.38     8840.17    569.78 o 
   9  14   4     1396.46     1188.82    456.66 o 
  12  14   4     6092.99     8480.95    743.23 o 
 -29  15   4       78.69      642.82    534.86 o 
 -26  15   4      906.28     1085.98    490.90 o 
 -23  15   4     7294.56     8331.84    673.31 o 
 -20  15   4      248.12      264.00    400.13 o 
 -17  15   4     6794.83     7857.37    717.81 o 
 -14  15   4    47124.86    47338.98    829.41 o 
 -11  15   4     3081.51     3424.75    490.89 o 
  -8  15   4     9432.32     9225.81    630.39 o 
  -5  15   4    10427.09     9731.12    498.77 o 
  -2  15   4    16860.44    16651.83    597.39 o 
   1  15   4      445.33      418.46    328.57 o 
   4  15   4    24003.22    22490.66    699.35 o 
   7  15   4    10926.28    10876.53    641.41 o 
  10  15   4      381.59      211.76    518.05 o 
  13  15   4    11081.33    10432.63    794.26 o 
 -31  16   4     7273.81     7131.64    735.82 o 
 -28  16   4     7278.26     8673.05    733.71 o 
 -25  16   4     3061.19     3384.71    600.94 o 
 -22  16   4       94.05     -118.09    428.52 o 
 -19  16   4     1921.65     2169.28    460.28 o 
 -16  16   4       52.36     -101.29    324.12 o 
 -13  16   4    30032.25    29015.42    666.57 o 
 -10  16   4    29115.95    26373.71    832.72 o 
  -7  16   4      815.05      534.17    380.94 o 
  -4  16   4     2433.54     2448.95    344.37 o 
  -1  16   4     2474.07     2654.33    395.07 o 
   2  16   4       31.88       74.37    359.46 o 
   5  16   4    19681.00    18324.12    703.36 o 
   8  16   4      192.08      266.32    461.84 o 
  11  16   4     1281.02     1050.60    556.68 o 
  14  16   4       41.63       -2.70    542.76 o 
 -33  17   4     1010.92     1496.54    623.43 o 
 -30  17   4     1434.85     1496.33    571.16 o 
 -27  17   4     5294.07     5948.33    669.19 o 
 -24  17   4     8994.96    10716.56    749.42 o 
 -21  17   4     4369.39     4159.91    559.07 o 
 -18  17   4     5423.98     6056.75    535.72 o 
 -15  17   4     1570.54     1857.13    391.25 o 
 -12  17   4     2853.14     3632.29    538.66 o 
  -9  17   4    15328.65    14546.98    758.44 o 
  -6  17   4    12260.94    12894.89    583.18 o 
  -3  17   4     1715.51     1522.99    354.66 o 
   0  17   4     3189.50     3193.73    444.97 o 
   3  17   4     4173.90     4369.58    518.67 o 
   6  17   4    15414.27    13302.00    695.37 o 
   9  17   4     1519.64     1531.42    518.64 o 
  12  17   4       17.69      359.00    557.60 o 
  15  17   4     2247.09     2464.93    660.03 o 
 -35  18   4      159.96      759.13    682.54 o 
 -32  18   4      550.21     1484.37    602.45 o 
 -29  18   4    15184.87    15936.21   1006.03 o 
 -26  18   4    12741.80    12134.75    789.90 o 
 -23  18   4     5325.61     6117.79    648.30 o 
 -20  18   4     8265.64     9382.17    857.07 o 
 -17  18   4     2290.38     3188.28    856.82 o 
 -14  18   4     2253.81     2951.74    658.98 o 
 -11  18   4     1805.14     2336.76    531.09 o 
  -8  18   4     1223.60      966.77    486.03 o 
  -5  18   4      137.07       92.11    359.92 o 
  -2  18   4     7618.09     7689.56    507.35 o 
   1  18   4    11058.89    11044.75    641.49 o 
   4  18   4     1451.02     1496.47    479.84 o 
   7  18   4     1679.96     1896.05    528.93 o 
  10  18   4     2829.65     2871.16    625.72 o 
  13  18   4     2623.03     3312.39    674.12 o 
  16  18   4     1388.99     1420.17    692.36 o 
 -37  19   4     2107.60     2105.17    873.34 o 
 -34  19   4      160.38     1182.08    633.54 o 
 -31  19   4     7971.86     9531.01   1017.24 o 
 -28  19   4     2850.95     4022.76    629.68 o 
 -25  19   4    15113.10    15188.69    781.87 o 
 -22  19   4     9759.88     9809.06    714.27 o 
 -19  19   4     4274.11     4360.82    640.02 o 
 -16  19   4       69.92     -313.76    452.99 o 
 -13  19   4     1386.74     1382.72    511.99 o 
 -10  19   4    29817.28    28204.77   1093.54 o 
  -7  19   4     3062.50     3113.97    511.14 o 
  -4  19   4    12512.28    12231.72    637.43 o 
  -1  19   4     5436.15     5527.68    572.72 o 
   2  19   4     1970.12     1900.98    498.59 o 
   5  19   4     1435.51     1659.71    523.28 o 
   8  19   4     7913.24     8442.35    681.30 o 
  11  19   4     1257.03      964.48    604.12 o 
  14  19   4      103.70     -118.99    619.87 o 
  17  19   4       14.19      951.22    724.91 o 
 -36  20   4      442.53     1960.71    927.97 o 
 -33  20   4     9612.14    11730.15   1382.50 o 
 -30  20   4     2277.22     3323.76    626.63 o 
 -27  20   4     7977.06     8791.92    848.31 o 
 -24  20   4     1178.16     1641.90    625.93 o 
 -21  20   4       70.39     -375.99    504.84 o 
 -18  20   4    11429.55    11314.59   1655.04 o 
 -15  20   4     2080.60     2021.16    563.46 o 
 -12  20   4      833.74      907.84    546.93 o 
  -9  20   4     1467.45     2085.18    571.36 o 
  -6  20   4    25573.47    23011.58    757.12 o 
  -3  20   4     4182.25     4882.24    578.85 o 
   0  20   4        7.24     -314.71    518.34 o 
   3  20   4      453.75      940.44    500.98 o 
   6  20   4     4570.89     4337.19    593.86 o 
   9  20   4      407.42      242.36    564.68 o 
  12  20   4     3212.18     2602.35    883.78 o 
  15  20   4      104.16      -76.60    717.17 o 
 -35  21   4       29.62     1022.37    925.64 o 
 -32  21   4     3600.02     3870.99    980.50 o 
 -29  21   4        8.44      381.81    624.26 o 
 -26  21   4      158.67      104.64    571.40 o 
 -23  21   4     6592.19     7170.65    811.25 o 
 -20  21   4     4109.08     4822.17    700.14 o 
 -17  21   4     1028.43     1001.49    659.80 o 
 -14  21   4    13752.36    13227.65    863.50 o 
 -11  21   4    16944.61    15280.50    840.08 o 
  -8  21   4        7.79     -134.44    432.66 o 
  -5  21   4      472.46      682.05    455.91 o 
  -2  21   4      440.31      422.32    490.24 o 
   1  21   4    31325.64    27746.37   1091.58 o 
   4  21   4      238.25     -112.40    473.86 o 
   7  21   4     1146.55      655.98    502.93 o 
  10  21   4      764.86      406.17    616.22 o 
  13  21   4     4232.94     4659.37    876.04 o 
  16  21   4      267.39     1212.80    789.16 o 
 -37  22   4      463.46     1444.01   1723.95 o 
 -34  22   4      174.56     1372.39   1005.14 o 
 -31  22   4     4511.12     5872.19   1055.46 o 
 -28  22   4     6393.07     7148.29   1214.47 o 
 -25  22   4     2149.49     1841.85    642.16 o 
 -22  22   4       15.56     -481.52    536.97 o 
 -19  22   4     4050.66     4684.98    851.38 o 
 -16  22   4     3393.90     3619.95    666.88 o 
 -13  22   4     3030.07     2261.34    620.42 o 
 -10  22   4     2750.83     2953.45    653.78 o 
  -7  22   4        2.06     -206.26    482.97 o 
  -4  22   4      422.33      550.59    496.08 o 
  -1  22   4     2245.18     2094.25    576.47 o 
   2  22   4      442.99      474.28    649.79 o 
   5  22   4      366.14      475.32    569.79 o 
   8  22   4     9851.99     9334.77    793.84 o 
  11  22   4        0.99      200.48    817.02 o 
  14  22   4      173.46     1285.31    688.30 o 
 -36  23   4     3569.76     3991.45   2077.61 o 
 -33  23   4      900.06     1855.47   1397.40 o 
 -30  23   4     2535.13     3230.53    934.14 o 
 -27  23   4      749.18      551.41    613.05 o 
 -24  23   4     2089.38     1703.24    633.35 o 
 -21  23   4     6253.20     6648.93    778.31 o 
 -18  23   4      871.26      576.35    705.53 o 
 -15  23   4      153.03     -379.79    560.69 o 
 -12  23   4     2451.36     2141.79    649.96 o 
  -9  23   4      369.94      342.78    498.49 o 
  -6  23   4    10229.17    11047.77    783.84 o 
  -3  23   4    18360.19    17066.10    800.67 o 
   0  23   4     1575.73     1654.65    573.22 o 
   3  23   4     1635.30     2326.86    713.78 o 
   6  23   4      350.50      -23.32    592.62 o 
   9  23   4      109.08     -279.75    583.09 o 
  12  23   4       68.37     -241.69    864.49 o 
 -35  24   4      603.03     1635.69   1786.55 o 
 -32  24   4      142.22      387.95   1075.78 o 
 -29  24   4     1004.05     1460.87    845.27 o 
 -26  24   4     1305.26     1353.38    633.24 o 
 -23  24   4      725.85      923.27    610.57 o 
 -20  24   4     3820.00     4093.70    911.48 o 
 -17  24   4     2365.79     2940.64    819.68 o 
 -14  24   4      172.78     -216.22    572.22 o 
 -11  24   4      523.09      796.66    631.43 o 
  -8  24   4     2794.11     3276.16    629.52 o 
  -5  24   4      789.00      612.84    540.95 o 
  -2  24   4      777.60      706.28    522.39 o 
   1  24   4      776.42      822.19    560.28 o 
   4  24   4     4173.06     3783.70    779.25 o 
   7  24   4      776.70      542.55    853.03 o 
  10  24   4     1849.01      969.73    935.37 o 
  13  24   4      253.54     1822.64   2386.92 o 
 -37  25   4       21.30     4952.96   3992.20 o 
 -34  25   4      459.85     2531.40   1169.50 o 
 -31  25   4      788.00      727.90    772.29 o 
 -28  25   4     4496.70     5575.58    869.61 o 
 -25  25   4     4846.36     5657.06    778.60 o 
 -22  25   4      623.68     1239.21    608.18 o 
 -19  25   4      526.67      212.48    734.43 o 
 -16  25   4     1753.61      882.39    750.98 o 
 -13  25   4     1206.71      859.00    652.88 o 
 -10  25   4     1550.90     1261.54    563.58 o 
  -7  25   4     8936.63     8548.40    784.66 o 
  -4  25   4     1628.31     2068.18    570.00 o 
  -1  25   4     2343.56     2709.80    605.80 o 
   2  25   4     1545.97     2447.58    619.71 o 
   5  25   4     2000.30     1676.16    826.50 o 
   8  25   4     3259.05     2257.38    804.82 o 
  11  25   4      259.21     2070.51   1175.87 o 
 -36  26   4     2837.88     5863.15   4237.23 o 
 -33  26   4      337.26     1147.37   1143.71 o 
 -30  26   4      344.51      460.18   1008.87 o 
 -27  26   4       80.27      291.73    628.29 o 
 -24  26   4       40.13     -115.29    561.11 o 
 -21  26   4       72.90     -315.91    704.57 o 
 -18  26   4     1430.69      994.08    768.07 o 
 -15  26   4      413.80      527.27    625.90 o 
 -12  26   4    12417.05    10864.18   1602.69 o 
  -9  26   4     2346.22     2809.94    636.28 o 
  -6  26   4    12069.91    11871.49    796.70 o 
  -3  26   4     2340.55     2537.72    601.86 o 
   0  26   4       21.34      444.92    561.73 o 
   3  26   4     1572.19     2221.65    773.34 o 
   6  26   4     3374.66     7353.97   1693.59 o 
   9  26   4       29.52       30.45   1173.35 o 
 -35  27   4      598.72     3710.94   1561.76 o 
 -32  27   4     2658.56     4186.05   1259.01 o 
 -29  27   4     2431.68     2234.11   1351.17 o 
 -26  27   4     5339.69     5550.53    895.67 o 
 -23  27   4     3730.78     3616.25    782.62 o 
 -20  27   4       59.52     -448.18    695.68 o 
 -17  27   4      922.51      268.79    765.05 o 
 -14  27   4      497.66      204.51    614.55 o 
 -11  27   4     4953.41     3838.12    665.04 o 
  -8  27   4     1836.38     1851.02    626.13 o 
  -5  27   4      257.96      -34.65    537.04 o 
  -2  27   4     3142.76     2226.25    625.76 o 
   1  27   4     5232.82     6221.22    832.85 o 
   4  27   4     1859.69     1948.50    923.77 o 
   7  27   4        2.95      -81.38   1557.53 o 
 -34  28   4     2342.77     5504.28   2156.55 o 
 -31  28   4     1434.38     2198.57   1237.94 o 
 -28  28   4     2540.15     3000.96    887.59 o 
 -25  28   4     5514.02     6681.25    836.83 o 
 -22  28   4        0.01      -66.95    756.59 o 
 -19  28   4      132.07      -41.63    732.18 o 
 -16  28   4     3609.18     3256.82    855.17 o 
 -13  28   4      875.49      872.17    650.82 o 
 -10  28   4      149.90       38.49    543.65 o 
  -7  28   4     1114.15     1435.49    603.87 o 
  -4  28   4      217.54       92.46    575.47 o 
  -1  28   4      257.37      397.18    615.47 o 
   2  28   4      117.40      960.91    887.78 o 
   5  28   4      448.18      941.10    921.81 o 
   8  28   4     2299.43     2819.63   2413.18 o 
 -33  29   4       61.29     2510.35   2148.47 o 
 -30  29   4     1144.37     2288.70   1428.39 o 
 -27  29   4      651.36      438.03    646.04 o 
 -24  29   4     2217.42     2851.70    782.36 o 
 -21  29   4     3095.77     2897.32   1060.60 o 
 -18  29   4     1017.97     -208.28    755.88 o 
 -15  29   4    10647.95     9179.13   1065.68 o 
 -12  29   4     7105.85     7069.02    826.83 o 
  -9  29   4     1128.47      289.00    561.18 o 
  -6  29   4     3174.99     2500.33    707.62 o 
  -3  29   4     5465.92     4378.71    974.04 o 
   0  29   4     1519.85     2157.65    685.18 o 
   3  29   4      504.83     1187.28    766.89 o 
   6  29   4      720.89      504.82   1222.34 o 
 -35  30   4       77.02     5307.27   2903.78 o 
 -32  30   4      548.59     2189.26   1883.37 o 
 -29  30   4     6184.59     7387.88   2188.72 o 
 -26  30   4     1659.79     1846.65    953.79 o 
 -23  30   4     1529.14     1099.51   1056.90 o 
 -20  30   4     3734.28     4065.93    959.74 o 
 -17  30   4      136.08      -62.33    748.05 o 
 -14  30   4      176.40     -340.48    581.76 o 
 -11  30   4     1087.91      373.84    588.74 o 
  -8  30   4     5465.14     5172.57    901.60 o 
  -5  30   4      826.80      453.77    647.58 o 
  -2  30   4     1265.53     1717.55    828.60 o 
   1  30   4       43.72     1088.32    870.12 o 
   4  30   4     1496.18     1285.26    886.76 o 
 -34  31   4      170.69     3806.97   2063.21 o 
 -31  31   4     1320.95     3254.56   2131.91 o 
 -28  31   4       61.64     1109.00   1037.18 o 
 -25  31   4      326.15     1064.51   1331.04 o 
 -22  31   4      324.19      696.44    925.06 o 
 -19  31   4    12123.67    11484.59   1129.24 o 
 -16  31   4     1002.75     1013.79    813.68 o 
 -13  31   4       63.89     -301.67    549.99 o 
 -10  31   4     1179.19     1205.77    594.23 o 
  -7  31   4     3041.51     1862.73    763.93 o 
  -4  31   4      455.66      391.24    595.21 o 
  -1  31   4     2126.55     2555.13   1025.97 o 
   2  31   4        9.40      541.41    836.94 o 
 -33  32   4       94.80     6030.41   3395.73 o 
 -30  32   4        6.97     1310.48   1419.04 o 
 -27  32   4     5449.65     7235.82   2547.24 o 
 -24  32   4     3183.15     4091.41   1669.84 o 
 -21  32   4       44.19      354.65    938.68 o 
 -18  32   4        6.83     -342.39    787.28 o 
 -15  32   4       81.21     -468.60    781.26 o 
 -12  32   4     7124.87     6751.58   1234.21 o 
  -9  32   4      215.94      313.29    717.67 o 
  -6  32   4     1082.70      487.70   1020.94 o 
  -3  32   4      413.11      622.48    826.40 o 
   0  32   4      919.05     1509.31    969.09 o 
 -32  33   4     2546.92     6429.67   2965.74 o 
 -29  33   4     1732.04     3470.00   1769.68 o 
 -26  33   4      136.49      730.38   1222.22 o 
 -23  33   4     1346.67     1179.89   1141.29 o 
 -20  33   4     1985.55     1152.74   1487.60 o 
 -17  33   4     3653.58     2655.21    954.26 o 
 -14  33   4     1281.27      696.58   1090.90 o 
 -11  33   4       53.19       50.34    885.85 o 
  -8  33   4    13192.73    12931.21   2105.54 o 
  -5  33   4      542.43      692.55    874.10 o 
  -2  33   4      273.59      760.09    841.53 o 
 -31  34   4      162.90     4883.30   3185.52 o 
 -28  34   4     1153.41     3414.29   2849.75 o 
 -25  34   4      213.42      575.35   1207.23 o 
 -22  34   4     4655.92     5251.17   2403.91 o 
 -19  34   4      211.44      103.42   1239.76 o 
 -16  34   4     2393.87     1535.95    861.41 o 
 -13  34   4     1962.03     1290.33   1253.19 o 
 -10  34   4      762.57      942.67    601.97 o 
  -7  34   4      139.40      150.64   1011.16 o 
  -4  34   4       45.88      260.29    956.88 o 
 -30  35   4     3035.29     8457.47   4196.37 o 
 -27  35   4      212.25     1464.02   2348.40 o 
 -24  35   4     6184.66     7322.15   1973.69 o 
 -21  35   4      314.67     -379.66   1630.11 o 
 -18  35   4      616.95      -89.94   1064.04 o 
 -15  35   4      624.44     -292.52   1130.24 o 
 -12  35   4        6.97      105.07   1145.03 o 
  -9  35   4       81.90      120.44   1070.66 o 
  -6  35   4       70.26      562.81   1179.86 o 
 -26  36   4        0.92     1855.88   2100.35 o 
 -23  36   4      344.48      539.51   1377.82 o 
 -20  36   4     1398.85      494.81   1498.81 o 
 -17  36   4      989.13      614.36    967.70 o 
 -14  36   4     1092.77     1945.02   1737.41 o 
 -11  36   4     1262.22      897.44   1806.08 o 
  -8  36   4      543.80      836.58   1842.31 o 
 -25  37   4       22.40     1836.18   2112.64 o 
 -22  37   4     3178.75     3308.71   2114.16 o 
 -19  37   4     1701.02      862.33   1352.34 o 
 -16  37   4       14.96     -344.09   2277.79 o 
 -13  37   4     3197.65     1401.88   1415.75 o 
   0   1   5     9748.13    10643.51    556.11 o 
  -2   2   5     2465.61     2888.81    357.64 o 
   1   2   5    18335.54    18367.42    731.50 o 
  -4   3   5    14583.42    14454.83    483.79 o 
  -1   3   5     1093.56      556.41    274.95 o 
   2   3   5       58.91      100.07    222.31 o 
  -6   4   5    28450.56    27752.67    538.28 o 
  -3   4   5    26001.69    26304.19    646.63 o 
   0   4   5      769.09      711.70    274.15 o 
   3   4   5      103.00      -44.66    244.42 o 
  -8   5   5    25044.54    25282.81    558.18 o 
  -5   5   5    19599.71    19179.73    486.90 o 
  -2   5   5    35993.00    35006.05    847.54 o 
   1   5   5      198.61     -101.16    219.96 o 
   4   5   5     4253.81     4212.65    313.16 o 
 -10   6   5    27168.68    26614.17    542.81 o 
  -7   6   5      719.28      656.80    231.05 o 
  -4   6   5      142.76      -56.14    207.03 o 
  -1   6   5     7584.64     7811.35    361.42 o 
   2   6   5     1406.49     1251.88    285.88 o 
   5   6   5     5368.86     5599.16    350.27 o 
 -12   7   5    33778.92    35037.30    570.88 o 
  -9   7   5    23192.74    23082.70    541.16 o 
  -6   7   5      445.80      334.45    220.56 o 
  -3   7   5      115.26      286.58    250.15 o 
   0   7   5     5066.81     5938.25    363.42 o 
   3   7   5     9827.63     9980.54    399.30 o 
   6   7   5    61216.86    61019.21    815.03 o 
 -14   8   5     1221.87     1089.65    262.77 o 
 -11   8   5     2383.24     2221.74    294.81 o 
  -8   8   5    28841.46    28266.01    580.22 o 
  -5   8   5     3684.57     3887.60    298.22 o 
  -2   8   5    17304.37    16965.30    465.23 o 
   1   8   5     6362.92     6767.78    414.91 o 
   4   8   5      657.04     1023.28    236.42 o 
   7   8   5       25.20       34.47    273.94 o 
 -16   9   5     3377.50     3579.36    385.30 o 
 -13   9   5     2608.47     2903.68    283.37 o 
 -10   9   5    11418.09    10548.81    582.32 o 
  -7   9   5        2.54      -36.47    200.81 o 
  -4   9   5     3214.78     2953.65    323.85 o 
  -1   9   5     1936.10     1915.19    290.47 o 
   2   9   5      653.86     1334.62    298.61 o 
   5   9   5      572.87      402.11    271.37 o 
   8   9   5     4326.34     5394.58    447.28 o 
 -18  10   5     4629.49     5239.68    528.30 o 
 -15  10   5    14346.36    14473.49    535.82 o 
 -12  10   5     5004.36     6271.22    525.64 o 
  -9  10   5      554.90     1060.01    363.32 o 
  -6  10   5     9304.48     9071.69    518.67 o 
  -3  10   5    11899.46    10664.22    426.42 o 
   0  10   5     2680.75     2803.99    328.75 o 
   3  10   5    11145.35    11203.85    471.31 o 
   6  10   5    10289.40     9920.53    487.80 o 
   9  10   5     7977.98     8761.61    572.27 o 
 -20  11   5     1529.28     2066.44    489.02 o 
 -17  11   5     1021.85     1183.18    406.67 o 
 -14  11   5      833.65      738.92    296.43 o 
 -11  11   5    41558.15    42334.58    925.53 o 
  -8  11   5    12430.60    11846.05    691.54 o 
  -5  11   5     3524.50     3704.19    344.65 o 
  -2  11   5    13565.14    12976.75    552.41 o 
   1  11   5    34594.41    33182.43    609.47 o 
   4  11   5    13234.77    12495.31    501.27 o 
   7  11   5    11243.68    11109.62    600.83 o 
  10  11   5     2048.13     1350.54    491.07 o 
 -22  12   5       23.07     -291.37    444.64 o 
 -19  12   5     1168.66     1217.17    440.15 o 
 -16  12   5    21137.39    20161.64    696.67 o 
 -13  12   5     2247.51     2148.21    373.72 o 
 -10  12   5      135.48       28.89    347.85 o 
  -7  12   5     6551.58     7427.74    516.89 o 
  -4  12   5    39194.63    38131.69    702.40 o 
  -1  12   5    31638.06    31710.00    737.10 o 
   2  12   5     4424.99     4958.92    427.97 o 
   5  12   5      819.22      617.24    366.12 o 
   8  12   5      950.05      876.99    400.96 o 
  11  12   5    15384.92    13868.19    783.36 o 
 -24  13   5      862.22      457.40    496.63 o 
 -21  13   5     3771.89     3395.46    558.64 o 
 -18  13   5     3371.66     4149.61    502.31 o 
 -15  13   5        8.07     -198.97    314.67 o 
 -12  13   5     8980.04     8830.07    854.67 o 
  -9  13   5    18692.38    17505.38    724.35 o 
  -6  13   5      623.51      714.80    350.09 o 
  -3  13   5    15015.36    14082.14    588.32 o 
   0  13   5     3927.42     4448.42    422.70 o 
   3  13   5    11851.58    11184.80    556.38 o 
   6  13   5     3516.07     3392.30    465.62 o 
   9  13   5     2711.11     2362.93    560.43 o 
  12  13   5     1073.52     1240.97    536.21 o 
 -26  14   5      979.17      863.82    518.18 o 
 -23  14   5     5633.01     6510.96    814.61 o 
 -20  14   5     2215.89     3086.77    519.64 o 
 -17  14   5      413.90      277.19    556.67 o 
 -14  14   5     5690.28     6125.41    491.06 o 
 -11  14   5     5922.23     6057.15    586.23 o 
  -8  14   5       30.41     -203.16    384.93 o 
  -5  14   5    12812.16    11754.34    629.27 o 
  -2  14   5     4900.63     5879.93    488.88 o 
   1  14   5    23528.79    21993.72    651.95 o 
   4  14   5     8854.31     9731.88    580.24 o 
   7  14   5     1492.21     1909.09    467.37 o 
  10  14   5      141.14       59.15    489.83 o 
  13  14   5      632.20      667.40    538.65 o 
 -28  15   5     6459.76     7084.39    719.30 o 
 -25  15   5      229.32       26.29    527.68 o 
 -22  15   5     4734.43     5766.28    682.28 o 
 -19  15   5     2786.43     3813.89    521.67 o 
 -16  15   5      400.56      186.09    358.44 o 
 -13  15   5      715.46     1213.92    472.79 o 
 -10  15   5    13787.31    13456.48    733.33 o 
  -7  15   5    38822.63    37854.80    904.29 o 
  -4  15   5    10727.49    11144.62    637.40 o 
  -1  15   5    18800.94    17435.14    615.19 o 
   2  15   5     2012.10     1621.91    419.36 o 
   5  15   5      399.54        0.70    400.39 o 
   8  15   5     1071.95      945.24    562.66 o 
  11  15   5      874.23      375.19    536.46 o 
  14  15   5     1624.88     1756.18    596.76 o 
 -30  16   5        2.13      617.32    558.24 o 
 -27  16   5      348.10      950.17    520.59 o 
 -24  16   5     3762.00     3892.24    610.14 o 
 -21  16   5     3355.13     2882.74    546.28 o 
 -18  16   5    15956.98    14257.07    666.59 o 
 -15  16   5    24009.56    23638.86    899.23 o 
 -12  16   5     2549.35     2456.74    542.26 o 
  -9  16   5    17162.64    16558.77    793.38 o 
  -6  16   5     9158.99     9419.12    683.67 o 
  -3  16   5     2794.82     2843.55    446.51 o 
   0  16   5     4904.77     4696.63    544.66 o 
   3  16   5       27.87       13.28    402.64 o 
   6  16   5     4889.86     5470.26    584.28 o 
   9  16   5      535.52     -146.41    522.38 o 
  12  16   5     5749.78     6463.43    724.32 o 
  15  16   5     2294.28     1937.69    641.55 o 
 -32  17   5      604.43     1115.41    699.99 o 
 -29  17   5     3759.10     4329.79    882.35 o 
 -26  17   5     5158.94     6600.75    679.57 o 
 -23  17   5     5785.70     7595.48    700.71 o 
 -20  17   5     4147.35     4819.05    720.02 o 
 -17  17   5       28.10      172.53    491.58 o 
 -14  17   5     3469.07     4216.16    622.57 o 
 -11  17   5       28.42       53.28    461.13 o 
  -8  17   5       22.95       75.32    450.56 o 
  -5  17   5     6115.74     7453.94    645.03 o 
  -2  17   5        1.84     -133.49    367.21 o 
   1  17   5     6742.19     7550.48    648.27 o 
   4  17   5     9886.60    10681.13    671.35 o 
   7  17   5      102.03       26.56    453.05 o 
  10  17   5     4026.66     4171.52    662.76 o 
  13  17   5        4.49      510.66    596.00 o 
  16  17   5       22.78      537.32    629.72 o 
 -34  18   5     5464.37     7694.41   1274.44 o 
 -31  18   5      687.07     1470.22    594.21 o 
 -28  18   5     3169.17     4389.44    962.64 o 
 -25  18   5        2.42      -68.30    558.08 o 
 -22  18   5     1375.16     1562.97    637.96 o 
 -19  18   5    32486.36    28910.80   1037.77 o 
 -16  18   5     4097.60     3889.66    678.68 o 
 -13  18   5       54.45     -281.47    469.71 o 
 -10  18   5     4406.56     4463.50    644.38 o 
  -7  18   5    36368.48    33447.07    953.58 o 
  -4  18   5    13958.79    13677.59    656.29 o 
  -1  18   5     2110.17     1575.27    570.29 o 
   2  18   5    13036.61    12724.76    752.56 o 
   5  18   5      922.88     1002.40    488.64 o 
   8  18   5       35.23      122.70    610.71 o 
  11  18   5     5463.37     6968.55    981.39 o 
  14  18   5      869.59     1758.85    981.00 o 
  17  18   5        6.47      491.63    627.36 o 
 -36  19   5     1503.92     1511.89   1020.16 o 
 -33  19   5      590.39      791.09    652.70 o 
 -30  19   5     1786.67     2411.86    680.44 o 
 -27  19   5       68.97      190.53    612.11 o 
 -24  19   5     5411.67     5582.44   1005.85 o 
 -21  19   5     7564.08     7734.47    815.23 o 
 -18  19   5     8245.13     7696.00    758.17 o 
 -15  19   5    24649.88    24146.45    973.90 o 
 -12  19   5    16484.37    15573.55    840.68 o 
  -9  19   5    23458.49    23069.13    952.41 o 
  -6  19   5     4152.17     4843.17    618.78 o 
  -3  19   5     1333.01     1624.25    483.92 o 
   0  19   5      227.93       50.65    488.30 o 
   3  19   5     4162.36     4594.08    650.68 o 
   6  19   5     3255.05     3355.56    617.61 o 
   9  19   5     2070.77     1190.83    613.22 o 
  12  19   5     3327.45     3520.95    712.23 o 
  15  19   5     1845.63     2558.08    912.30 o 
 -35  20   5       46.44     1621.46    967.86 o 
 -32  20   5     3336.82     2947.60    862.20 o 
 -29  20   5       68.84      415.06    877.60 o 
 -26  20   5      495.23      765.27    631.73 o 
 -23  20   5     1194.17     2060.93    682.99 o 
 -20  20   5      558.24      468.35    555.99 o 
 -17  20   5    19193.49    17144.33    915.12 o 
 -14  20   5     1692.79     1473.62    592.58 o 
 -11  20   5    14969.55    13718.06    854.45 o 
  -8  20   5    15206.05    13718.05    878.24 o 
  -5  20   5     1323.72     1288.28    475.90 o 
  -2  20   5      276.49      147.71    466.58 o 
   1  20   5     1710.51     2284.85    595.09 o 
   4  20   5     7346.84     8499.57    738.34 o 
   7  20   5    13597.10    12899.46    969.48 o 
  10  20   5     6776.29     6381.35    936.09 o 
  13  20   5      464.81      902.24    726.66 o 
  16  20   5      224.24     1073.74    767.52 o 
 -34  21   5        6.38      467.05    915.83 o 
 -31  21   5     2830.53     3556.64   1757.88 o 
 -28  21   5     1111.72     1758.42    693.10 o 
 -25  21   5       85.91     -268.35    585.71 o 
 -22  21   5     6979.34     6551.24    800.03 o 
 -19  21   5     5366.39     8266.63   1002.89 o 
 -16  21   5     5150.50     5585.19    760.28 o 
 -13  21   5     5962.52     5506.05    885.69 o 
 -10  21   5     4276.08     4188.99    704.69 o 
  -7  21   5     1703.89     1734.91    564.07 o 
  -4  21   5    19119.79    17627.91    773.52 o 
  -1  21   5    15610.23    14055.97    757.44 o 
   2  21   5      271.89      435.32    540.73 o 
   5  21   5    10565.09     9961.68    791.42 o 
   8  21   5     8336.86     6940.21    901.79 o 
  11  21   5      385.46      165.19    727.25 o 
  14  21   5      632.94      619.42   1029.32 o 
 -36  22   5     1389.34     3073.52   1441.24 o 
 -33  22   5     1149.99     2404.51    924.85 o 
 -30  22   5        6.59      173.40    837.20 o 
 -27  22   5       56.15     -280.09    623.43 o 
 -24  22   5    10647.34    10583.51    848.33 o 
 -21  22   5     4085.33     4531.81    744.13 o 
 -18  22   5      176.74      243.15    571.01 o 
 -15  22   5     1299.50     1601.22    639.59 o 
 -12  22   5     5430.86     5314.01    788.59 o 
  -9  22   5     6518.86     6687.42    782.56 o 
  -6  22   5      149.07     -159.70    453.69 o 
  -3  22   5     1191.99      894.62    532.78 o 
   0  22   5     9896.42    10943.56    733.76 o 
   3  22   5     8022.06     8311.09    760.35 o 
   6  22   5      226.53     -240.07    684.88 o 
   9  22   5       31.42      148.07    725.06 o 
  12  22   5       25.02     -348.94    822.44 o 
 -35  23   5       42.72     1677.22   1420.98 o 
 -32  23   5        2.15      366.33   1395.18 o 
 -29  23   5     1843.95     2375.98   1021.71 o 
 -26  23   5     1169.20      792.08    665.96 o 
 -23  23   5      394.38      -93.76    583.68 o 
 -20  23   5     3662.41     4032.37    893.99 o 
 -17  23   5      112.50     -289.38    570.48 o 
 -14  23   5      643.15      -35.39    573.86 o 
 -11  23   5     5792.37     5026.89    777.56 o 
  -8  23   5     5919.24     6399.27   1003.08 o 
  -5  23   5     5835.14     6654.01    673.53 o 
  -2  23   5      243.20      149.94    502.81 o 
   1  23   5        4.32       87.40    506.62 o 
   4  23   5     1973.95     2411.49    654.21 o 
   7  23   5     1660.60     1085.95    749.97 o 
  10  23   5        0.07       13.33    749.42 o 
  13  23   5       75.93      138.99   1435.05 o 
 -34  24   5     1807.06     2008.33   2273.44 o 
 -31  24   5     5047.38     5616.57   1201.07 o 
 -28  24   5     2589.28     2659.64    752.73 o 
 -25  24   5     3730.97     4518.11   1029.85 o 
 -22  24   5     6051.74     5794.33    772.10 o 
 -19  24   5      646.71      176.61    716.06 o 
 -16  24   5      235.33     -356.85    592.78 o 
 -13  24   5     6409.26     6265.90    818.20 o 
 -10  24   5     8577.62     9525.27   1053.96 o 
  -7  24   5    12179.77    10969.88    851.02 o 
  -4  24   5      143.07      -66.64    476.75 o 
  -1  24   5     4600.02     5244.74    669.88 o 
   2  24   5      195.28      408.97    535.25 o 
   5  24   5    10014.02    10388.72   1759.21 o 
   8  24   5       15.81     -392.56   1070.47 o 
  11  24   5      916.77      977.65    942.33 o 
 -33  25   5     3909.45     5441.92   1986.64 o 
 -30  25   5     1699.26     2600.26   1055.80 o 
 -27  25   5        7.09     -147.74    635.28 o 
 -24  25   5      810.61      596.86    630.05 o 
 -21  25   5        0.49      155.36    768.28 o 
 -18  25   5      140.60     -138.88    582.73 o 
 -15  25   5       99.51     -207.10    596.12 o 
 -12  25   5        3.11     -430.78    583.77 o 
  -9  25   5     2393.95     2665.24    690.23 o 
  -6  25   5     2583.14     2680.84    630.31 o 
  -3  25   5     4420.74     5222.56    659.71 o 
   0  25   5       20.66     -105.72    540.76 o 
   3  25   5     2224.48     3347.08    703.39 o 
   6  25   5      118.30     -388.05    868.49 o 
   9  25   5      820.53      387.28   1233.72 o 
 -35  26   5       95.89     2222.13   2678.39 o 
 -32  26   5      382.67     1042.49   1140.49 o 
 -29  26   5       29.80     -591.24    677.19 o 
 -26  26   5      488.81      383.79    652.47 o 
 -23  26   5        4.21      493.58    588.10 o 
 -20  26   5     2509.69     2607.55    876.94 o 
 -17  26   5       81.24     -223.62    613.44 o 
 -14  26   5     3928.46     3737.02    744.95 o 
 -11  26   5     4922.51     4208.02    734.01 o 
  -8  26   5      149.18      -52.88    540.40 o 
  -5  26   5     5888.76     6521.84    675.01 o 
  -2  26   5      577.03      540.42    553.85 o 
   1  26   5      764.37     1036.03    580.39 o 
   4  26   5      146.21      548.27    862.39 o 
   7  26   5      252.27       20.15    803.06 o 
 -34  27   5        0.34     2385.24   2083.22 o 
 -31  27   5     1649.34     2323.60   1209.55 o 
 -28  27   5     1147.44     2061.37    897.57 o 
 -25  27   5     3833.64     4094.79   1185.94 o 
 -22  27   5     4533.39     6171.96   1540.59 o 
 -19  27   5      733.70      688.42    786.59 o 
 -16  27   5      324.51     -288.30    619.28 o 
 -13  27   5     4301.50     4156.66    754.52 o 
 -10  27   5      183.67      240.17    601.35 o 
  -7  27   5     2093.32     1751.52    591.35 o 
  -4  27   5      804.08      829.74    550.43 o 
  -1  27   5     2348.68     2760.32    643.15 o 
   2  27   5     2387.23     1933.73    672.76 o 
   5  27   5     1577.76     3480.06   1179.07 o 
 -33  28   5        9.27     1864.34   1707.81 o 
 -30  28   5     1661.55     2270.77   1237.62 o 
 -27  28   5      727.63     1387.86    920.08 o 
 -24  28   5      545.14     1057.24    656.10 o 
 -21  28   5     3489.60     3395.44   1310.94 o 
 -18  28   5     2206.66     2391.13   1002.43 o 
 -15  28   5     1565.49     1267.00    690.56 o 
 -12  28   5      176.33       58.59    601.74 o 
  -9  28   5     6580.59     6527.42    969.48 o 
  -6  28   5      292.79      232.97    579.25 o 
  -3  28   5     4880.10     5241.40    881.70 o 
   0  28   5       24.73      365.45    738.37 o 
   3  28   5      306.14      923.15    870.08 o 
   6  28   5        4.96     1742.19   1770.35 o 
 -32  29   5        3.60     1636.46   1738.90 o 
 -29  29   5      102.08      758.74    699.91 o 
 -26  29   5     2613.18     3234.68   1056.67 o 
 -23  29   5        2.95     -684.62    789.60 o 
 -20  29   5      340.17      538.37    915.62 o 
 -17  29   5     1130.50      987.21    695.09 o 
 -14  29   5     1210.69      824.16    663.95 o 
 -11  29   5     4227.17     3246.21    725.08 o 
  -8  29   5     2521.31     1660.18    606.87 o 
  -5  29   5     1855.84     1197.44    775.98 o 
  -2  29   5     2632.75     3334.36   1107.55 o 
   1  29   5     1909.04     2197.27    920.92 o 
   4  29   5        2.70     1251.34   1232.93 o 
 -31  30   5     1423.61     2340.06   1583.97 o 
 -28  30   5     1759.52     2960.21   1192.76 o 
 -25  30   5      151.90     1415.87   1216.44 o 
 -22  30   5       32.23     -418.25    893.31 o 
 -19  30   5       48.74      -83.35   1189.88 o 
 -16  30   5     1546.44      909.88    713.50 o 
 -13  30   5     1986.51     1350.00    696.66 o 
 -10  30   5       49.68     -263.19    677.09 o 
  -7  30   5      409.22     -106.32    832.59 o 
  -4  30   5     1367.06     1169.18    710.91 o 
  -1  30   5     2420.72     2311.73    926.46 o 
   2  30   5     1338.83     1459.06   1130.89 o 
 -30  31   5      289.63     2068.32   2034.49 o 
 -27  31   5       80.27      663.17   1156.58 o 
 -24  31   5     2437.83     3857.70   1765.72 o 
 -21  31   5     1882.78     2757.10   1931.50 o 
 -18  31   5        9.01    -1096.63   1514.77 o 
 -15  31   5      692.47     -188.21    626.41 o 
 -12  31   5       25.96     -341.29    661.72 o 
  -9  31   5     2720.40     2823.54    849.47 o 
  -6  31   5     2078.12     2073.71    655.21 o 
  -3  31   5     1084.38      806.00   1000.00 o 
   0  31   5       78.10     1084.96   1017.27 o 
 -29  32   5      477.29     2388.99   2314.51 o 
 -26  32   5        4.66      559.81   2004.47 o 
 -23  32   5       62.44      406.85   1336.07 o 
 -20  32   5      301.13      318.57   1647.97 o 
 -17  32   5       49.27     -345.75   1472.53 o 
 -14  32   5       43.53     -219.03    643.19 o 
 -11  32   5     1815.54      847.46    650.51 o 
  -8  32   5     2649.48     2212.69    872.95 o 
  -5  32   5     5432.88     4167.10   1344.03 o 
  -2  32   5      225.47      235.54    954.76 o 
 -28  33   5      198.77     1753.48   1661.53 o 
 -25  33   5      257.55      457.94   1710.74 o 
 -22  33   5      580.36      276.29   1553.15 o 
 -19  33   5     1259.82      437.13   1094.06 o 
 -16  33   5      292.98    -1197.84   1225.46 o 
 -13  33   5      465.97       37.62    772.74 o 
 -10  33   5      880.61     1522.90    784.80 o 
  -7  33   5       70.84       50.25    891.04 o 
  -4  33   5      186.67      825.18   1214.32 o 
 -27  34   5      431.78     3625.79   2221.26 o 
 -24  34   5       41.41      328.06   1949.70 o 
 -21  34   5     4771.10     5892.73   2017.69 o 
 -18  34   5     1208.08     1222.19   1996.44 o 
 -15  34   5        9.88      453.15   1075.67 o 
 -12  34   5        0.35     -353.05    887.61 o 
  -9  34   5      645.49      623.25   1086.77 o 
  -6  34   5     1175.62      825.74   1044.25 o 
 -26  35   5      291.13     2707.79   2305.53 o 
 -23  35   5       32.24      641.95   1161.76 o 
 -20  35   5      100.94     -506.83   1339.36 o 
 -17  35   5        0.58        6.40   1251.76 o 
 -14  35   5      216.31     -641.74   1507.63 o 
 -11  35   5        7.35      338.37   1195.69 o 
 -22  36   5       45.12      109.70   2198.32 o 
 -19  36   5     2442.23     2321.62   1812.90 o 
 -16  36   5      939.45      314.31   1119.31 o 
 -13  36   5      147.58     -279.54   2298.26 o 
   0   0   6    39428.62    41404.67   1613.86 o 
   1   1   6     5049.72     6181.10    570.33 o 
  -1   2   6      879.71      955.95    323.32 o 
   2   2   6      996.68     1374.19    302.56 o 
  -3   3   6    10558.89     9991.78    617.41 o 
   0   3   6     2762.05     3566.15    521.65 o 
   3   3   6      226.57       85.99    260.49 o 
  -5   4   6    35148.24    35278.46    724.94 o 
  -2   4   6     3398.76     3970.57    406.69 o 
   1   4   6      229.04      -74.98    252.52 o 
   4   4   6       30.53     -112.68    240.77 o 
  -7   5   6      291.59      265.26    240.35 o 
  -4   5   6      440.46      525.32    253.57 o 
  -1   5   6     6062.96     6768.58    409.43 o 
   2   5   6     8245.54     8086.47    483.26 o 
   5   5   6    11368.63    11517.63    467.21 o 
  -9   6   6     7260.49     7815.80    491.33 o 
  -6   6   6      573.61      416.94    258.49 o 
  -3   6   6     9149.19    10008.91    457.14 o 
   0   6   6    37718.30    39085.32    687.86 o 
   3   6   6     2228.51     2398.26    357.26 o 
   6   6   6    14076.43    13504.10    506.96 o 
 -11   7   6      406.57      383.09    260.03 o 
  -8   7   6      183.97      136.99    263.75 o 
  -5   7   6      713.76      695.34    329.47 o 
  -2   7   6      706.26      280.74    247.25 o 
   1   7   6    13998.58    12790.01    503.49 o 
   4   7   6     8998.64     9689.58    459.11 o 
   7   7   6     4300.81     4183.17    451.86 o 
 -13   8   6     6630.68     6556.96    518.78 o 
 -10   8   6     1319.23     1354.49    300.38 o 
  -7   8   6    17864.20    17703.17    539.19 o 
  -4   8   6     4435.09     5076.33    361.74 o 
  -1   8   6      146.04     -102.37    261.15 o 
   2   8   6    15192.82    15181.45    557.76 o 
   5   8   6       63.90     -163.82    328.70 o 
   8   8   6      818.21      511.14    400.11 o 
 -15   9   6    15123.50    13794.00    785.65 o 
 -12   9   6     3860.11     4388.93    736.97 o 
  -9   9   6       95.90       45.81    349.71 o 
  -6   9   6     4153.43     4063.02    350.27 o 
  -3   9   6    16812.68    16087.37    528.71 o 
   0   9   6     8513.18     8861.42    486.75 o 
   3   9   6      914.93     1117.76    350.97 o 
   6   9   6    12593.92    13004.21    610.16 o 
   9   9   6     1873.69     1890.75    523.59 o 
 -17  10   6     3365.89     3335.74    514.18 o 
 -14  10   6    11707.50    10747.14    745.07 o 
 -11  10   6     2866.99     3033.77    473.64 o 
  -8  10   6      636.32      219.79    354.97 o 
  -5  10   6     6944.19     7382.22    531.93 o 
  -2  10   6     1453.34     1849.44    334.76 o 
   1  10   6    32621.17    33784.90    805.27 o 
   4  10   6    14106.13    12159.12    639.30 o 
   7  10   6      845.76      363.14    421.89 o 
  10  10   6       69.54     -416.88    416.88 o 
 -19  11   6      249.67      -38.28    431.32 o 
 -16  11   6      522.82      277.18    487.77 o 
 -13  11   6    13877.48    14668.21    757.02 o 
 -10  11   6    14573.25    14351.00    883.95 o 
  -7  11   6     3717.71     3663.18    469.33 o 
  -4  11   6    28501.64    26138.79    769.78 o 
  -1  11   6       20.86     -178.08    345.13 o 
   2  11   6     2314.98     3133.01    463.28 o 
   5  11   6        4.23     -198.91    333.00 o 
   8  11   6      135.61      -56.50    432.29 o 
  11  11   6       86.49     -192.58    461.40 o 
 -21  12   6      333.03      561.48    520.15 o 
 -18  12   6     3812.33     3890.50    539.43 o 
 -15  12   6       21.56      -64.28    436.47 o 
 -12  12   6      396.29      511.66    425.51 o 
  -9  12   6      216.49      141.17    401.10 o 
  -6  12   6     6103.75     6201.62    582.09 o 
  -3  12   6     4755.28     5433.26    953.15 o 
   0  12   6      451.38       72.38    363.69 o 
   3  12   6     2521.81     3544.14    492.57 o 
   6  12   6     5016.43     5538.31    516.93 o 
   9  12   6     2977.39     2751.60    580.80 o 
  12  12   6      727.00      465.92    506.84 o 
 -23  13   6      907.43     1193.40    558.75 o 
 -20  13   6       63.31     -120.16    434.23 o 
 -17  13   6     2056.56     1534.90    448.61 o 
 -14  13   6     2770.05     2633.95    545.96 o 
 -11  13   6    12933.23    13443.63    751.16 o 
  -8  13   6     2417.91     2018.10    418.48 o 
  -5  13   6     4550.69     4911.59    559.24 o 
  -2  13   6    47169.59    48101.82   1171.22 o 
   1  13   6     7187.71     7313.28    581.59 o 
   4  13   6      412.80      195.86    371.38 o 
   7  13   6     2836.03     3602.76    589.99 o 
  10  13   6     1009.51     1393.47    524.67 o 
  13  13   6      484.17      666.50    500.98 o 
 -25  14   6     6677.61     6840.15    709.77 o 
 -22  14   6       10.85     -126.98    492.18 o 
 -19  14   6      251.99       87.67    410.78 o 
 -16  14   6     4379.31     5379.69    692.04 o 
 -13  14   6      715.99      728.57    499.07 o 
 -10  14   6    20306.01    20152.82    850.81 o 
  -7  14   6     2548.55     2512.28    462.29 o 
  -4  14   6    28056.78    26367.65    899.99 o 
  -1  14   6      381.42      188.70    416.15 o 
   2  14   6    18004.58    17466.30    734.63 o 
   5  14   6     2159.23     2792.84    493.09 o 
   8  14   6     1230.95     1185.43    533.38 o 
  11  14   6      649.01      766.47    541.77 o 
  14  14   6      885.00      940.96    553.32 o 
 -27  15   6      734.77      847.06    530.43 o 
 -24  15   6       41.05     -349.59    490.36 o 
 -21  15   6     4888.17     4152.39    724.70 o 
 -18  15   6    12538.70    12065.74    926.30 o 
 -15  15   6     1545.73     2502.31    603.30 o 
 -12  15   6     1259.34     1525.52    536.49 o 
  -9  15   6     2946.66     2773.64    514.06 o 
  -6  15   6    31624.86    29633.07    892.54 o 
  -3  15   6     1731.49     1451.24    479.67 o 
   0  15   6     3692.42     4377.88    616.48 o 
   3  15   6    15648.16    14217.41    731.58 o 
   6  15   6     1209.69     1535.20    551.92 o 
   9  15   6     8082.81     7917.27    807.12 o 
  12  15   6     2836.16     3396.39    651.07 o 
  15  15   6      311.99      777.63    601.89 o 
 -29  16   6      301.45      315.10    607.94 o 
 -26  16   6      766.30      105.84    709.66 o 
 -23  16   6     3439.67     2300.93    676.73 o 
 -20  16   6       10.61     -303.45    541.98 o 
 -17  16   6     1654.15     1703.30    717.04 o 
 -14  16   6      264.50      331.93    524.37 o 
 -11  16   6     2971.21     3119.40    596.69 o 
  -8  16   6      918.37      765.50    464.19 o 
  -5  16   6     2279.33     2249.22    519.53 o 
  -2  16   6      875.76      754.26    596.96 o 
   1  16   6     5600.19     5784.32    618.75 o 
   4  16   6      350.74      197.61    457.69 o 
   7  16   6     3796.16     4346.30    728.17 o 
  10  16   6       26.35      -50.56    528.70 o 
  13  16   6     5162.18     5733.15    853.04 o 
  16  16   6      275.44      687.50    610.50 o 
 -31  17   6     3748.93     3136.33    807.34 o 
 -28  17   6     3976.20     3313.16    711.22 o 
 -25  17   6     2415.17     2340.98    806.17 o 
 -22  17   6      882.97     1240.79    630.66 o 
 -19  17   6        1.66      217.71    549.59 o 
 -16  17   6     4159.17     3609.98    673.45 o 
 -13  17   6      137.45     -252.77    538.52 o 
 -10  17   6        1.90     -152.11    481.78 o 
  -7  17   6       12.68     -146.78    443.43 o 
  -4  17   6    14884.37    14837.38    785.71 o 
  -1  17   6    10873.83    11236.47   1152.19 o 
   2  17   6      935.82      727.00    490.09 o 
   5  17   6       48.20     -247.68    548.85 o 
   8  17   6     1330.53     1434.01    666.48 o 
  11  17   6     2647.33     2590.79    654.34 o 
  14  17   6      967.73     1148.34    639.15 o 
  17  17   6       52.55      860.07    877.77 o 
 -33  18   6      282.75      270.95    687.72 o 
 -30  18   6      906.31      702.38    639.11 o 
 -27  18   6      783.35      269.34    767.04 o 
 -24  18   6      780.36      609.01    699.58 o 
 -21  18   6    10343.88    10008.07    882.17 o 
 -18  18   6    15717.15    14666.57   1141.54 o 
 -15  18   6      139.08     -162.01    552.18 o 
 -12  18   6     1386.49     1492.42    578.74 o 
  -9  18   6      124.41     -185.58    507.36 o 
  -6  18   6     1697.20     1359.59    538.83 o 
  -3  18   6     9488.57     9120.92    735.13 o 
   0  18   6       87.50     -417.99    468.96 o 
   3  18   6        3.88      -12.14    460.34 o 
   6  18   6      767.24     1144.20    642.48 o 
   9  18   6     1914.17     1814.32    708.61 o 
  12  18   6     1042.65     2049.89    736.84 o 
  15  18   6      507.17     1379.48    657.50 o 
 -32  19   6      185.51      544.03    651.27 o 
 -29  19   6        4.12     -274.58    784.56 o 
 -26  19   6     1431.19     1420.04    774.27 o 
 -23  19   6      196.77     -423.32    566.57 o 
 -20  19   6    58201.76    55736.21   1365.70 o 
 -17  19   6     5386.94     6675.52   1454.45 o 
 -14  19   6      238.57      147.53    563.69 o 
 -11  19   6       68.72     -513.79    527.73 o 
  -8  19   6     1349.91     1438.70    538.24 o 
  -5  19   6      164.59      -66.66    529.56 o 
  -2  19   6     8124.16     8525.98    760.75 o 
   1  19   6      158.59      253.00    492.54 o 
   4  19   6     3616.32     3155.28    603.76 o 
   7  19   6     3028.05     2989.58    766.07 o 
  10  19   6     4234.44     5091.09    965.38 o 
  13  19   6      777.70      169.07    706.71 o 
 -34  20   6      576.82     2353.57   1345.33 o 
 -31  20   6     2566.98     2096.78    674.25 o 
 -28  20   6    11620.03    11650.95   1101.51 o 
 -25  20   6     4482.47     5391.95    879.25 o 
 -22  20   6        2.46     -105.63    569.57 o 
 -19  20   6    20467.93    18128.70   1507.95 o 
 -16  20   6     5279.03     5696.56    761.93 o 
 -13  20   6    10626.10    12175.47   1189.44 o 
 -10  20   6       43.91     -427.31    561.82 o 
  -7  20   6      129.50     -483.18    483.18 o 
  -4  20   6     2167.01     2262.65    613.23 o 
  -1  20   6    11712.10    11964.74    702.96 o 
   2  20   6     7794.88     8358.69    741.21 o 
   5  20   6      118.35     -610.74    624.43 o 
   8  20   6      317.73     -179.25    678.58 o 
  11  20   6      338.87      328.79    761.53 o 
  14  20   6      482.80      527.88   1064.83 o 
 -33  21   6       49.89      940.87    919.21 o 
 -30  21   6      123.09      437.07    810.44 o 
 -27  21   6       44.82       92.55    679.67 o 
 -24  21   6       49.43       52.96    617.89 o 
 -21  21   6       46.42     -415.09    608.72 o 
 -18  21   6    17553.09    16159.87   1150.41 o 
 -15  21   6     3271.79     3346.51    697.41 o 
 -12  21   6     1722.70     1112.19    631.97 o 
  -9  21   6      566.93      296.85    612.39 o 
  -6  21   6     4444.10     4813.79    691.01 o 
  -3  21   6        2.48       -6.59    469.10 o 
   0  21   6      558.68      793.26    504.74 o 
   3  21   6     2523.37     2113.86    625.88 o 
   6  21   6        2.14     -413.14    692.05 o 
   9  21   6        6.41     -267.16    685.95 o 
  12  21   6        1.16     1003.05   1139.97 o 
 -32  22   6       23.45     -397.03    972.08 o 
 -29  22   6      172.15      202.14   1066.77 o 
 -26  22   6     7384.60     7602.56    977.24 o 
 -23  22   6    16093.80    13986.47   1350.64 o 
 -20  22   6     2164.69     1878.87    839.83 o 
 -17  22   6     5537.26     6571.18   1063.77 o 
 -14  22   6      347.26      494.12    613.33 o 
 -11  22   6     5567.80     5369.60    893.55 o 
  -8  22   6     6098.52     6312.96    801.70 o 
  -5  22   6      830.77      828.41    576.82 o 
  -2  22   6      515.35      764.14    504.37 o 
   1  22   6     1765.22     1824.54    598.15 o 
   4  22   6     4393.86     4223.40   1154.44 o 
   7  22   6      853.24      724.37    764.98 o 
  10  22   6     4563.59     5540.49   1453.20 o 
 -34  23   6     1013.83     2315.53   1921.80 o 
 -31  23   6     1495.92      923.69    968.10 o 
 -28  23   6     2552.20     3706.83   1481.03 o 
 -25  23   6    10713.94    10221.05    930.85 o 
 -22  23   6     1445.42     1459.15    668.80 o 
 -19  23   6     1193.04     1340.01    816.87 o 
 -16  23   6      510.73       96.10    600.23 o 
 -13  23   6     2054.62     2214.21    672.59 o 
 -10  23   6      631.30      334.09    621.12 o 
  -7  23   6     8285.18     8573.26    790.75 o 
  -4  23   6       77.76      389.80    499.86 o 
  -1  23   6     3346.79     3908.35    629.87 o 
   2  23   6      993.57     1216.27    619.75 o 
   5  23   6        6.88     -163.38    819.68 o 
   8  23   6     1605.81      357.25   1040.50 o 
  11  23   6      194.53     -733.04   1272.99 o 
 -33  24   6       71.90     1272.94   1735.13 o 
 -30  24   6      651.83      399.00   1557.37 o 
 -27  24   6     5254.19     4958.71   1294.86 o 
 -24  24   6       40.46      218.01    660.41 o 
 -21  24   6      571.24      188.63    945.82 o 
 -18  24   6     1615.00     1422.50    689.82 o 
 -15  24   6     9726.52     8831.11   1212.66 o 
 -12  24   6     5272.00     4607.73    743.79 o 
  -9  24   6     4000.21     4229.54    744.70 o 
  -6  24   6    12334.59    12909.42    894.38 o 
  -3  24   6      540.74       -8.71    502.07 o 
   0  24   6      474.74       87.96    514.52 o 
   3  24   6       64.32      561.35    767.94 o 
   6  24   6     3539.31     3254.81    974.16 o 
   9  24   6      337.55      796.60   1353.69 o 
 -32  25   6      433.92     1673.12   2354.90 o 
 -29  25   6      135.16      695.15    880.38 o 
 -26  25   6      394.74       50.46    879.56 o 
 -23  25   6     3436.21     6083.99    997.85 o 
 -20  25   6     3319.22     4402.27    950.35 o 
 -17  25   6      754.80      775.71    675.64 o 
 -14  25   6      514.21      233.27    619.58 o 
 -11  25   6      191.23      -50.99    605.74 o 
  -8  25   6      573.88      232.84    678.39 o 
  -5  25   6       17.91     -455.84    478.22 o 
  -2  25   6        6.12      288.35    529.03 o 
   1  25   6     2299.86     2448.62    661.31 o 
   4  25   6        6.37      151.01    780.21 o 
   7  25   6     2322.26     1578.32   1160.06 o 
 -31  26   6     3040.50     4191.08   1904.93 o 
 -28  26   6      506.61      109.53    725.64 o 
 -25  26   6      293.03      520.72    696.46 o 
 -22  26   6      182.21     -522.65    871.47 o 
 -19  26   6     3644.23     3190.24   1115.58 o 
 -16  26   6     5818.38     7389.81    887.65 o 
 -13  26   6     4192.50     3607.36    763.46 o 
 -10  26   6     1550.08     1188.70    673.23 o 
  -7  26   6     1170.80      589.16    644.50 o 
  -4  26   6     5839.67     5930.92    684.48 o 
  -1  26   6      838.36     1684.30    594.29 o 
   2  26   6     1934.54     2031.09    814.82 o 
   5  26   6      778.61     1984.61   1476.58 o 
 -30  27   6       25.94      946.33   1221.74 o 
 -27  27   6     4171.77     5303.90   1296.50 o 
 -24  27   6      993.96     1487.42    714.18 o 
 -21  27   6        5.11     -203.47   1467.61 o 
 -18  27   6      950.12      820.38    776.73 o 
 -15  27   6      716.78      159.58    662.17 o 
 -12  27   6     7456.88     5034.84    802.79 o 
  -9  27   6      913.08      313.08    672.71 o 
  -6  27   6     1920.93     1177.96    694.22 o 
  -3  27   6      368.04      451.82    561.03 o 
   0  27   6      642.20     1279.29    749.44 o 
   3  27   6     5125.36     5958.17   1833.96 o 
 -32  28   6     1787.83     4479.47   1961.83 o 
 -29  28   6     1017.47     1464.75   1400.61 o 
 -26  28   6      291.17      524.92    997.50 o 
 -23  28   6       17.35     -286.76   1248.49 o 
 -20  28   6      234.34     -269.89   1170.75 o 
 -17  28   6      190.35     -354.29    679.16 o 
 -14  28   6      380.79      236.46    655.32 o 
 -11  28   6      204.82      -16.05    858.14 o 
  -8  28   6     1832.68      226.30    661.05 o 
  -5  28   6       13.28      -41.73    557.11 o 
  -2  28   6     4114.06     3671.85    733.21 o 
   1  28   6      433.88      427.91   1338.95 o 
   4  28   6     1392.50     1086.21   1354.79 o 
 -31  29   6      541.43     1976.39   1741.67 o 
 -28  29   6       12.02      443.30   1274.39 o 
 -25  29   6      972.03     1324.05    998.88 o 
 -22  29   6      498.49     -262.36   2047.22 o 
 -19  29   6      724.34      253.01   1085.00 o 
 -16  29   6     3306.21     3437.76   1052.13 o 
 -13  29   6     1766.60     1182.09    695.44 o 
 -10  29   6       58.67      -53.57    829.14 o 
  -7  29   6      638.62     -300.34    648.60 o 
  -4  29   6     2315.41     1408.58    603.23 o 
  -1  29   6     2210.98     2045.39    898.88 o 
   2  29   6      384.34      980.53   1318.90 o 
 -30  30   6     1189.02     3057.48   1759.42 o 
 -27  30   6      813.46     1964.63    991.99 o 
 -24  30   6      708.43     1138.16   1713.86 o 
 -21  30   6      366.05      126.15   1456.05 o 
 -18  30   6      189.61      -64.00    914.02 o 
 -15  30   6     1933.55     1118.16   1060.48 o 
 -12  30   6        1.03     -443.59    665.64 o 
  -9  30   6     1281.05     -488.70    835.40 o 
  -6  30   6     1360.85     1329.69    928.62 o 
  -3  30   6      113.88      624.81    620.90 o 
   0  30   6        7.88      244.93   1122.55 o 
 -29  31   6       62.91     1151.75   1407.40 o 
 -26  31   6       34.81     1041.80   1542.18 o 
 -23  31   6       33.75     -265.07   1335.61 o 
 -20  31   6        0.16     -167.93   1661.72 o 
 -17  31   6      466.89     -239.29    869.88 o 
 -14  31   6     2488.87     1266.42    780.02 o 
 -11  31   6     4239.65     4264.12    842.41 o 
  -8  31   6      354.02     -367.14    727.05 o 
  -5  31   6       46.72     -103.13    813.75 o 
  -2  31   6       32.21      408.93    733.83 o 
 -28  32   6      168.62     2594.36   2202.01 o 
 -25  32   6      328.61     1140.37   1956.00 o 
 -22  32   6     3762.46     5179.83   2661.06 o 
 -19  32   6     2136.00     1382.29   2257.77 o 
 -16  32   6      137.65     -311.48   1063.46 o 
 -13  32   6      365.30     -112.17   1141.22 o 
 -10  32   6      390.07     -146.86    829.58 o 
  -7  32   6       37.22     -102.25   1220.40 o 
  -4  32   6      856.44      417.23    983.21 o 
 -24  33   6       34.93     2843.47   3442.16 o 
 -21  33   6       61.33      528.45   2289.36 o 
 -18  33   6      324.59      681.38   2323.56 o 
 -15  33   6     3622.40     2224.80   1394.97 o 
 -12  33   6      979.82      717.01   1047.83 o 
  -9  33   6     1581.71      181.30   1005.86 o 
 -23  34   6      624.51     1994.01   3409.99 o 
 -20  34   6      916.98     1443.13   2150.80 o 
 -17  34   6      594.94     -467.52   1999.71 o 
 -14  34   6       15.82     -358.58   1061.00 o 
 -11  34   6      498.16      502.48    868.06 o 
  -1   1   7      451.39      293.95    347.48 o 
  -3   2   7     6904.20     8916.83    676.54 o 
   0   2   7     1470.62     1145.65    409.96 o 
  -5   3   7     5269.15     5988.13    488.88 o 
  -2   3   7    10830.57    11878.08    664.38 o 
   1   3   7    13697.79    14565.38    627.66 o 
  -7   4   7    11538.57    11917.05    600.22 o 
  -4   4   7      638.11      758.99    329.71 o 
  -1   4   7     2018.45     1960.35    438.77 o 
   2   4   7      167.29      227.93    332.71 o 
  -9   5   7       39.14       62.03    292.81 o 
  -6   5   7     6841.05     7022.54    451.82 o 
  -3   5   7       41.80     -273.89    293.28 o 
   0   5   7    33271.31    34237.60    868.54 o 
   3   5   7    32144.22    32314.08    776.92 o 
 -11   6   7       68.94     -257.17    412.03 o 
  -8   6   7    14365.64    13622.78    584.81 o 
  -5   6   7    13419.65    14207.97    568.38 o 
  -2   6   7      114.41      421.23    316.88 o 
   1   6   7      109.70      176.71    315.23 o 
   4   6   7     4251.25     5592.82    514.25 o 
 -13   7   7        2.79      113.80    774.22 o 
 -10   7   7       16.41      -73.47    402.47 o 
  -7   7   7     2658.46     2619.24    456.30 o 
  -4   7   7     9658.87     9282.44    490.60 o 
  -1   7   7      797.50      771.11    337.10 o 
   2   7   7      240.01     -282.80    309.54 o 
   5   7   7     9878.70    10162.65    597.84 o 
 -15   8   7      236.32      -24.07    536.26 o 
 -12   8   7     7522.26     7583.67    763.67 o 
  -9   8   7     3064.08     4287.15    565.40 o 
  -6   8   7     4203.98     4338.77    502.44 o 
  -3   8   7      870.52     1159.44    388.04 o 
   0   8   7      559.74      275.31    333.71 o 
   3   8   7     8714.16     9906.08    628.41 o 
   6   8   7    14943.53    13300.72    938.10 o 
 -17   9   7     4244.45     4172.70    762.74 o 
 -14   9   7     4252.71     4453.33    718.98 o 
 -11   9   7      245.78       72.27    404.50 o 
  -8   9   7      244.16       52.12    386.11 o 
  -5   9   7     2995.81     2797.52    484.67 o 
  -2   9   7     4457.22     4793.09    568.99 o 
   1   9   7     1454.42     1285.48    410.77 o 
   4   9   7      582.12       25.33    389.84 o 
   7   9   7     2948.11     3505.09    659.91 o 
 -19  10   7      881.79      508.59    633.39 o 
 -16  10   7     4657.31     4490.99    679.21 o 
 -13  10   7       87.29     -422.91    442.43 o 
 -10  10   7     2806.48     3075.27    723.28 o 
  -7  10   7    11255.06    11748.24    663.89 o 
  -4  10   7     7257.15     8631.69    687.22 o 
  -1  10   7    16794.81    16211.57    775.53 o 
   2  10   7     2465.72     1886.39    453.18 o 
   5  10   7      621.00      416.16    537.48 o 
   8  10   7      305.18      297.79    560.85 o 
 -21  11   7      382.20      278.13    574.31 o 
 -18  11   7     2913.27     3054.38    733.98 o 
 -15  11   7    20808.99    21009.70    955.25 o 
 -12  11   7     1867.96     1433.78    450.63 o 
  -9  11   7     7610.73     9051.64    857.83 o 
  -6  11   7     8535.39     9476.64    711.16 o 
  -3  11   7     3138.99     3749.15    667.75 o 
   0  11   7     1388.39     1272.84    485.38 o 
   3  11   7     1365.78     1490.25    504.25 o 
   6  11   7     4635.49     4272.18    704.17 o 
   9  11   7     1455.90     1892.68    655.58 o 
 -23  12   7     2657.66     3464.11    608.30 o 
 -20  12   7        2.32     -583.59    583.59 o 
 -17  12   7     1693.95      946.90    587.52 o 
 -14  12   7      918.79      151.60    609.11 o 
 -11  12   7     1755.09     1271.45    456.47 o 
  -8  12   7     1604.52     1142.52    416.27 o 
  -5  12   7      797.18      482.60    437.68 o 
  -2  12   7       41.45     -421.86    433.01 o 
   1  12   7    13623.25    14241.10    803.10 o 
   4  12   7    13135.84    13362.01   1002.54 o 
   7  12   7      224.90      281.91    589.28 o 
  10  12   7      118.02      235.98    543.38 o 
 -25  13   7      165.18      360.75    511.27 o 
 -22  13   7        1.41     -611.80    611.80 o 
 -19  13   7     1034.76      724.67    587.35 o 
 -16  13   7     3058.76     2676.41    656.39 o 
 -13  13   7     9469.66    10332.94   1041.58 o 
 -10  13   7     5382.68     3974.27   1085.96 o 
  -7  13   7    28714.36    28847.65   1043.81 o 
  -4  13   7     7415.59     7423.25    795.01 o 
  -1  13   7      147.15     -311.12    436.19 o 
   2  13   7     1221.53      774.09    511.14 o 
   5  13   7      196.23      107.44    635.41 o 
   8  13   7      426.38      463.50    534.20 o 
  11  13   7        4.06      132.65    510.45 o 
 -27  14   7      322.73      168.01    651.57 o 
 -24  14   7      135.28     -380.25    687.49 o 
 -21  14   7      348.59      -85.46    629.00 o 
 -18  14   7      322.16       30.88    551.37 o 
 -15  14   7    14768.65    15334.93   1164.15 o 
 -12  14   7     4939.43     4790.35   1270.97 o 
  -9  14   7     3358.35     2924.67    893.78 o 
  -6  14   7      674.65      392.87    406.58 o 
  -3  14   7       49.27       -8.36    415.36 o 
   0  14   7      398.40      527.43    517.00 o 
   3  14   7     1089.17      944.06    523.29 o 
   6  14   7     9204.09    10877.00   1054.71 o 
   9  14   7      233.92      459.50    564.53 o 
  12  14   7     4722.06     5551.76    719.59 o 
 -29  15   7     2532.92     2570.99    736.13 o 
 -26  15   7      356.06      425.24    618.08 o 
 -23  15   7     2570.00     2533.51    821.48 o 
 -20  15   7       58.32     -469.26    555.75 o 
 -17  15   7     5504.62     4458.63    709.57 o 
 -14  15   7      108.94     -126.99    660.64 o 
 -11  15   7    18466.75    17865.74    902.98 o 
  -8  15   7     6386.70     6749.70    788.14 o 
  -5  15   7      616.62      293.43    407.43 o 
  -2  15   7     8525.87     8537.32   2245.42 o 
   1  15   7     3669.60     3350.75    636.77 o 
   4  15   7    12158.97    12535.65   1011.82 o 
   7  15   7     2071.52     2088.20    640.41 o 
  10  15   7     2731.43     3119.50    726.00 o 
  13  15   7      803.41      354.45    792.53 o 
 -31  16   7       44.08     -209.02    846.77 o 
 -28  16   7      284.46      116.21    643.90 o 
 -25  16   7      284.46     -709.59    723.96 o 
 -22  16   7      168.80     -618.77    618.77 o 
 -19  16   7      692.34      284.07    594.66 o 
 -16  16   7     2609.63     2554.62    828.18 o 
 -13  16   7      545.91      703.79    550.14 o 
 -10  16   7     1936.52      845.75    508.03 o 
  -7  16   7       37.01     -423.30    423.30 o 
  -4  16   7    19496.02    17983.53    951.16 o 
  -1  16   7      101.68     -112.07    502.27 o 
   2  16   7     2836.62     3402.80    635.77 o 
   5  16   7     1078.52      892.59    745.21 o 
   8  16   7      405.21      -69.89    603.14 o 
  11  16   7      516.53      610.26    659.10 o 
  14  16   7        3.49     -475.04    755.23 o 
 -30  17   7       16.12     -284.29    816.62 o 
 -27  17   7      118.72      207.63    786.14 o 
 -24  17   7     1339.55      643.87    778.69 o 
 -21  17   7       24.11     -557.32    557.32 o 
 -18  17   7     2659.96     3023.50    669.97 o 
 -15  17   7    17439.19    15940.68   1106.48 o 
 -12  17   7     9224.73     9760.66    838.38 o 
  -9  17   7      243.95      -85.58    524.78 o 
  -6  17   7      668.74      188.26    436.22 o 
  -3  17   7       30.33     -112.11    477.31 o 
   0  17   7     4237.56     5470.15    699.58 o 
   3  17   7       36.83     -667.25    667.25 o 
   6  17   7     2396.95     2122.04    709.21 o 
   9  17   7      791.81      662.55    681.62 o 
  12  17   7      280.13      635.36    692.28 o 
  15  17   7     2258.43     2099.28   1191.57 o 
 -32  18   7      186.97      660.30   1045.37 o 
 -29  18   7     3730.24     3501.38    729.25 o 
 -26  18   7      167.34     -559.16   1014.16 o 
 -23  18   7     1076.09      395.38    648.28 o 
 -20  18   7      519.95      474.47    603.99 o 
 -17  18   7     4519.86     5971.09    931.26 o 
 -14  18   7    25703.33    25077.13   1381.83 o 
 -11  18   7     8431.06     9226.76   1156.17 o 
  -8  18   7     2545.78     3083.83    589.75 o 
  -5  18   7      194.66      227.02    485.27 o 
  -2  18   7     6826.27     7233.13    778.06 o 
   1  18   7     4935.71     5663.59    753.09 o 
   4  18   7       48.95     -485.84    600.24 o 
   7  18   7     1803.99     1446.60    711.86 o 
  10  18   7      446.23      138.26    911.35 o 
  13  18   7      418.55      981.09    798.59 o 
 -31  19   7        7.37      617.74   1085.51 o 
 -28  19   7       41.26     -309.14    885.99 o 
 -25  19   7     7720.47     8706.96   1089.75 o 
 -22  19   7       63.69      -53.35    621.19 o 
 -19  19   7     4896.57     4853.55    829.84 o 
 -16  19   7      653.55      617.50    777.77 o 
 -13  19   7     1907.60     1497.47    594.08 o 
 -10  19   7       21.72      184.54    574.82 o 
  -7  19   7     7544.23     7772.39    739.20 o 
  -4  19   7     2887.79     2954.23    615.13 o 
  -1  19   7      127.17      112.89    504.25 o 
   2  19   7     1619.54     1607.51    835.55 o 
   5  19   7     1941.20     1718.75    737.69 o 
   8  19   7      743.33      375.41    695.59 o 
  11  19   7      501.65      450.19    713.35 o 
 -30  20   7      294.41     -280.82   1241.95 o 
 -27  20   7      387.19      314.53    931.79 o 
 -24  20   7      187.47      186.66    695.00 o 
 -21  20   7      789.80     1063.41    652.23 o 
 -18  20   7      414.93       40.09    794.86 o 
 -15  20   7     3775.41     2787.63    713.55 o 
 -12  20   7     1795.07     1362.61    591.92 o 
  -9  20   7     1027.71      439.37    593.17 o 
  -6  20   7    16708.44    15886.07    862.34 o 
  -3  20   7     6533.43     7017.83    722.12 o 
   0  20   7      980.63      900.13    626.18 o 
   3  20   7       52.86     -561.49    671.18 o 
   6  20   7      277.06     -285.96    687.97 o 
   9  20   7     2493.98     2162.27    919.21 o 
  12  20   7     1431.22     2185.84   1338.66 o 
 -32  21   7      688.43     1281.00   1289.59 o 
 -29  21   7      345.92     -304.19    872.24 o 
 -26  21   7       11.60      132.44   1050.20 o 
 -23  21   7     1145.43     1168.23    709.22 o 
 -20  21   7     3434.31     5054.75   1389.27 o 
 -17  21   7     3721.83     4732.41    974.16 o 
 -14  21   7      442.84      747.97    770.03 o 
 -11  21   7       17.54     -203.75    582.77 o 
  -8  21   7      399.74      240.67    614.02 o 
  -5  21   7      760.97      308.20    554.80 o 
  -2  21   7      112.08       33.49    545.73 o 
   1  21   7       41.87     -780.71    963.26 o 
   4  21   7       61.04     -669.80    669.80 o 
   7  21   7        6.45     -258.22    708.31 o 
  10  21   7      308.39      108.71   1244.17 o 
 -31  22   7      518.09      151.91   1872.43 o 
 -28  22   7     2332.51     1753.61   1118.87 o 
 -25  22   7      664.28      611.79    843.88 o 
 -22  22   7     3568.89     3856.36    932.81 o 
 -19  22   7      421.70      504.05   1223.34 o 
 -16  22   7      929.71      628.02    857.00 o 
 -13  22   7      299.47     -162.69    597.36 o 
 -10  22   7     1425.95     1213.41    635.86 o 
  -7  22   7     1108.41      487.20    530.55 o 
  -4  22   7       94.85       10.06    555.39 o 
  -1  22   7      877.06     1687.59    619.90 o 
   2  22   7     1435.25     1122.32   1297.55 o 
   5  22   7     2147.61     3396.42    871.12 o 
   8  22   7      657.64     1140.21   1140.98 o 
 -30  23   7        1.61     -494.31    789.74 o 
 -27  23   7       17.83     -372.13   1336.82 o 
 -24  23   7     1500.58     1439.03    828.45 o 
 -21  23   7     2149.12     1799.54   1152.83 o 
 -18  23   7       18.91       -7.17    871.73 o 
 -15  23   7       28.00      -65.99    604.31 o 
 -12  23   7     5642.73     6892.89    946.87 o 
  -9  23   7    11601.84    11973.91   1312.84 o 
  -6  23   7     4540.95     4152.57    702.09 o 
  -3  23   7     3548.63     3517.06    698.87 o 
   0  23   7      497.77      747.13    619.58 o 
   3  23   7       31.64      234.93   1265.19 o 
   6  23   7     1721.07      628.68    851.69 o 
 -29  24   7      116.00     -390.90   1791.47 o 
 -26  24   7       84.76      138.10    889.84 o 
 -23  24   7     1710.74      884.62    701.39 o 
 -20  24   7    12303.65    12882.31   1201.40 o 
 -17  24   7     8172.67     8612.44   1144.92 o 
 -14  24   7       12.96     -163.65    621.49 o 
 -11  24   7     5139.20     5464.99    821.11 o 
  -8  24   7     1787.72     1585.60    699.50 o 
  -5  24   7      606.76      366.20    604.63 o 
  -2  24   7     1577.68     1746.54    658.54 o 
   1  24   7      425.22      933.75    894.31 o 
   4  24   7      971.13      274.27   1479.18 o 
   7  24   7     1386.90     2081.40   1778.15 o 
 -31  25   7       98.49     1065.46   2175.00 o 
 -28  25   7     2348.02     3694.53    868.88 o 
 -25  25   7     6784.91     7710.85   1186.93 o 
 -22  25   7     2991.25     2083.35   1810.35 o 
 -19  25   7     1305.03      815.79   1370.02 o 
 -16  25   7     2263.65     1585.49    761.26 o 
 -13  25   7     1710.73     1856.74    688.09 o 
 -10  25   7      131.39      196.02    650.84 o 
  -7  25   7      172.26     -165.51    732.35 o 
  -4  25   7      642.52      443.82    632.24 o 
  -1  25   7     7081.97     8653.90   1692.56 o 
   2  25   7     5110.71     5826.43    948.78 o 
   5  25   7      868.26     3437.89   2579.75 o 
 -30  26   7      388.55     -214.49   1623.06 o 
 -27  26   7      782.66      818.27   1116.33 o 
 -24  26   7     2805.06     3806.07   1148.79 o 
 -21  26   7        1.70     -250.95   1637.03 o 
 -18  26   7      125.47    -1057.29   1393.08 o 
 -15  26   7      319.14      331.79    837.73 o 
 -12  26   7      480.38       67.90    654.76 o 
  -9  26   7     5069.52     4370.00    814.86 o 
  -6  26   7     1781.39     1746.80    667.66 o 
  -3  26   7       17.13      -71.50    864.77 o 
   0  26   7      516.89     1289.88    805.68 o 
   3  26   7     1829.06     2120.14   1175.83 o 
 -29  27   7     1881.08     2233.56   2092.72 o 
 -26  27   7       79.58      436.42    908.09 o 
 -23  27   7      707.85     1155.24   1306.19 o 
 -20  27   7      620.51      702.49    987.91 o 
 -17  27   7     3455.93     3125.30    979.23 o 
 -14  27   7     2883.99     2121.23    754.89 o 
 -11  27   7      303.15     -115.77    657.27 o 
  -8  27   7      765.08      -25.49    768.99 o 
  -5  27   7       39.11       16.17    781.34 o 
  -2  27   7     1632.42     1155.76    946.12 o 
   1  27   7      468.96      605.04    962.27 o 
 -28  28   7       97.96     1088.50   1463.33 o 
 -25  28   7     2559.68     2714.32   1217.08 o 
 -22  28   7        6.88     -274.71   1114.42 o 
 -19  28   7      372.61      446.28   1257.67 o 
 -16  28   7      128.98     -729.84    729.84 o 
 -13  28   7      645.13      199.67    856.41 o 
 -10  28   7       43.36       27.62    903.00 o 
  -7  28   7     1044.41     1010.88    856.48 o 
  -4  28   7      102.36     -540.44    731.98 o 
  -1  28   7      342.52     1030.13   1086.52 o 
 -27  29   7     2237.48     2984.04   1637.86 o 
 -24  29   7        7.85      390.02   1561.29 o 
 -21  29   7     2339.01     3275.10   2221.60 o 
 -18  29   7      643.44      246.84   1614.03 o 
 -15  29   7      788.11      483.32   1075.08 o 
 -12  29   7      871.04      336.01    805.76 o 
  -9  29   7      231.05     -783.69    854.95 o 
  -6  29   7      101.65     -621.33   1238.72 o 
  -3  29   7      558.43      377.13    740.00 o 
 -26  30   7      396.42     1445.76   1468.83 o 
 -23  30   7       10.77      -18.07   2436.93 o 
 -20  30   7       94.37     -542.62   2074.23 o 
 -17  30   7       19.02     -120.80   1402.05 o 
 -14  30   7     2990.96     2389.96    788.67 o 
 -11  30   7      207.40       93.34    714.88 o 
  -8  30   7     4937.40     3672.93    856.80 o 
  -5  30   7      338.41      894.68    790.84 o 
 -25  31   7       13.52      651.20   1524.28 o 
 -22  31   7      394.18      122.80   1788.82 o 
 -19  31   7     1334.36     1826.67   2074.07 o 
 -16  31   7     3901.04     3701.03   1096.78 o 
 -13  31   7        8.01      167.53    846.49 o 
 -10  31   7       21.60     -405.47    985.10 o 
  -7  31   7      577.05     -392.23   1050.86 o 
 -21  32   7       24.28     -393.02   2225.56 o 
 -18  32   7      705.37     1033.46   1613.51 o 
 -15  32   7        0.37     -161.31   1266.16 o 
 -12  32   7      123.05     -269.04   1147.23 o 
   0   1   8      819.58     1351.73    467.19 o 
  -2   2   8      566.54      509.35    413.61 o 
   1   2   8      717.46     1000.00    409.27 o 
  -4   3   8     2926.66     3513.33    482.30 o 
  -1   3   8     3479.65     3573.02    523.16 o 
   2   3   8       91.84      116.06    375.17 o 
  -6   4   8       32.41     -100.26    332.61 o 
  -3   4   8      297.25      -13.23    361.25 o 
   0   4   8    12500.01    12389.38    576.70 o 
   3   4   8      427.57      671.55    394.93 o 
  -8   5   8     1258.28     1173.08    512.37 o 
  -5   5   8     7616.23     8715.61    639.13 o 
  -2   5   8    14559.73    15333.92    778.88 o 
   1   5   8     2104.33     2160.86    403.90 o 
   4   5   8     2668.04     2952.78    606.12 o 
 -10   6   8    11769.80    11189.17    789.90 o 
  -7   6   8        6.47     -400.04    400.04 o 
  -4   6   8     1559.00     1748.91    470.02 o 
  -1   6   8        3.09     -371.79    371.79 o 
   2   6   8     4843.32     5234.63    568.45 o 
   5   6   8     6004.00     6573.24   1055.84 o 
 -12   7   8       35.48     -386.62    513.99 o 
  -9   7   8     1271.26     1436.10    541.87 o 
  -6   7   8      266.83     -321.66    405.67 o 
  -3   7   8      764.86     1100.95    492.01 o 
   0   7   8     5400.30     5803.80    637.30 o 
   3   7   8      715.00      602.27    553.67 o 
   6   7   8     3888.51     3370.00    956.43 o 
 -14   8   8       23.00     -206.95    545.58 o 
 -11   8   8     4957.66     5660.31    803.53 o 
  -8   8   8      702.78      848.33    515.17 o 
  -5   8   8     2595.35     2133.61    512.68 o 
  -2   8   8    18449.44    17303.76    824.96 o 
   1   8   8     2815.70     2664.15    564.97 o 
   4   8   8      177.80     -305.61    614.22 o 
   7   8   8      169.04     -308.70    531.94 o 
 -16   9   8    12585.19    12446.50    968.92 o 
 -13   9   8      150.37     -422.42    487.17 o 
 -10   9   8     7139.60     7920.28    737.92 o 
  -7   9   8      858.59     1167.53    495.30 o 
  -4   9   8       14.45     -323.97    424.64 o 
  -1   9   8     1008.95      708.83    503.79 o 
   2   9   8     1194.70      965.02    504.24 o 
   5   9   8     1422.16     1458.06    707.13 o 
   8   9   8      283.72       30.48    668.99 o 
 -18  10   8      289.58     -203.46    590.82 o 
 -15  10   8     2586.09     1974.55    671.17 o 
 -12  10   8     8236.31     8580.15   1051.69 o 
  -9  10   8      233.77     -104.55    502.73 o 
  -6  10   8     8048.68     9209.13    691.04 o 
  -3  10   8     2312.75     2735.99    608.51 o 
   0  10   8     4303.70     5171.84    847.84 o 
   3  10   8     8429.45     9728.17   1030.05 o 
   6  10   8      782.73      563.04    664.92 o 
   9  10   8     7538.05    10880.71   2786.23 o 
 -20  11   8     2687.15     3469.92    722.35 o 
 -17  11   8     3516.53     2447.49    697.74 o 
 -14  11   8      955.30      560.38    514.94 o 
 -11  11   8       53.54     -187.44    621.96 o 
  -8  11   8      359.70     -171.89    426.31 o 
  -5  11   8     3343.69     3352.38    569.79 o 
  -2  11   8       44.08     -180.91    477.00 o 
   1  11   8     2177.73     1496.05    548.27 o 
   4  11   8      216.09      -60.91    628.99 o 
   7  11   8     2145.54     2352.81    954.52 o 
  10  11   8      315.07      770.49   1034.00 o 
 -22  12   8      405.58      457.96    706.87 o 
 -19  12   8     1310.72     1269.20    680.40 o 
 -16  12   8     1581.84     1375.61    593.41 o 
 -13  12   8     4333.45     6008.63   1274.76 o 
 -10  12   8     1635.14      839.54    471.33 o 
  -7  12   8      363.65      147.61    427.66 o 
  -4  12   8     1183.95      972.52    484.42 o 
  -1  12   8     8229.47     8975.25    871.21 o 
   2  12   8      333.35      144.65    650.23 o 
   5  12   8      741.15     1051.78    721.77 o 
   8  12   8     1162.76     1986.97    883.46 o 
  11  12   8        5.77      691.77    997.00 o 
 -24  13   8     4489.56     5425.43    881.62 o 
 -21  13   8     1953.32     1144.06    760.29 o 
 -18  13   8      182.15     -123.24    571.07 o 
 -15  13   8      698.36      296.06    559.43 o 
 -12  13   8     1847.25     1958.47    756.44 o 
  -9  13   8     3623.58     3232.78   1171.34 o 
  -6  13   8       29.91     -203.57    399.08 o 
  -3  13   8     1679.77     1173.55    464.67 o 
   0  13   8       95.43     -290.68    481.35 o 
   3  13   8      831.86      779.99    722.27 o 
   6  13   8     1768.33     2228.29   1017.83 o 
   9  13   8       37.94      207.70   1005.20 o 
  12  13   8      660.27     1136.50   1036.97 o 
 -26  14   8     3503.58     4754.14    958.69 o 
 -23  14   8      313.37     -561.82   1081.36 o 
 -20  14   8     4728.34     3146.08    928.33 o 
 -17  14   8      232.28      -44.83    587.00 o 
 -14  14   8        2.38     -118.88    652.36 o 
 -11  14   8      137.99     -294.52    371.35 o 
  -8  14   8     1561.17     1355.68    428.19 o 
  -5  14   8     2947.44     2106.03    476.94 o 
  -2  14   8     1441.01     1351.76    563.98 o 
   1  14   8     1284.80      974.27    605.71 o 
   4  14   8      724.67     1213.91    756.03 o 
   7  14   8    10450.86    10929.40   1130.22 o 
  10  14   8     8208.23     8617.75   1083.47 o 
  13  14   8      830.66     1407.28    838.89 o 
 -28  15   8      863.48     1350.60   1012.88 o 
 -25  15   8     1105.35     1447.41    831.79 o 
 -22  15   8        2.31     -371.96    690.25 o 
 -19  15   8     2074.45     1794.89    840.91 o 
 -16  15   8      828.76      105.28    717.34 o 
 -13  15   8       86.25     -550.66    635.66 o 
 -10  15   8     5152.24     3177.43    999.14 o 
  -7  15   8     1163.62     1078.45    447.66 o 
  -4  15   8     1211.86      862.31    446.16 o 
  -1  15   8     9058.90     8755.41   1373.78 o 
   2  15   8     4665.50     4265.09    898.41 o 
   5  15   8      216.23      561.21    771.82 o 
   8  15   8      233.97      428.27    842.93 o 
  11  15   8     1784.54     1701.55    864.52 o 
  14  15   8      324.29     1098.09    819.50 o 
 -30  16   8      753.71     1994.99    881.74 o 
 -27  16   8      720.79      276.09    763.96 o 
 -24  16   8     3520.99     2572.60    889.93 o 
 -21  16   8        3.88       45.07    737.66 o 
 -18  16   8       36.44     -505.47    572.38 o 
 -15  16   8     4412.34     4914.60   1040.91 o 
 -12  16   8     3276.99     2584.74    624.93 o 
  -9  16   8     3265.79     2175.90    633.56 o 
  -6  16   8      273.51      -99.38    421.86 o 
  -3  16   8     1263.23     1298.91    506.06 o 
   0  16   8      665.83      147.26    521.73 o 
   3  16   8     1023.40     -142.84    749.80 o 
   6  16   8     1731.68     1155.11    871.95 o 
   9  16   8      192.99     -255.14    814.27 o 
  12  16   8     2507.56     2275.68    916.19 o 
 -29  17   8      292.38     1117.01    747.62 o 
 -26  17   8     5243.55     5053.76   1234.26 o 
 -23  17   8      538.73      626.71    727.51 o 
 -20  17   8     2113.67     2185.40    841.36 o 
 -17  17   8      927.67     -558.59    839.38 o 
 -14  17   8     6647.29     6331.66    967.01 o 
 -11  17   8     4210.87     2964.63    631.24 o 
  -8  17   8     1209.73     1013.33    471.39 o 
  -5  17   8     7741.30     8395.96    857.42 o 
  -2  17   8      673.76     1260.65    572.58 o 
   1  17   8     1198.08      702.85    762.61 o 
   4  17   8      699.32      280.33    795.05 o 
   7  17   8      112.37     -794.42    794.42 o 
  10  17   8     1943.88     2321.34    982.96 o 
  13  17   8      593.82     1288.11    958.00 o 
 -28  18   8      274.37      538.25   1050.50 o 
 -25  18   8     1478.81     1161.15    974.85 o 
 -22  18   8      782.64      275.07    856.67 o 
 -19  18   8      601.92      282.02    634.38 o 
 -16  18   8      341.40     -703.14    703.14 o 
 -13  18   8      150.84     -199.03    805.23 o 
 -10  18   8     1258.72     1150.54    609.24 o 
  -7  18   8     8695.42     9351.37    884.03 o 
  -4  18   8     1949.35     2002.28    527.36 o 
  -1  18   8        8.27     -138.98    470.26 o 
   2  18   8        5.78     -763.35    763.35 o 
   5  18   8      244.14     -825.21    825.21 o 
   8  18   8       25.00     -831.51    831.51 o 
  11  18   8        1.64     -595.53    869.67 o 
 -27  19   8      243.16     -616.25    844.23 o 
 -24  19   8       91.81     -217.62   1187.75 o 
 -21  19   8       69.61     -232.14    974.58 o 
 -18  19   8        3.33     -194.89    820.96 o 
 -15  19   8    14232.41    15812.65   1804.25 o 
 -12  19   8     8721.82     7570.74    806.41 o 
  -9  19   8     1895.74     1865.68    631.09 o 
  -6  19   8       93.40      180.12    501.48 o 
  -3  19   8       36.79      -43.00    503.98 o 
   0  19   8     1250.53     1033.06    862.98 o 
   3  19   8      583.97     -804.52    804.52 o 
   6  19   8       37.18     -848.68    848.68 o 
   9  19   8      220.47     -905.88    905.88 o 
 -29  20   8     1103.77     1457.19   1267.95 o 
 -26  20   8        7.25     -865.53   1007.10 o 
 -23  20   8     1147.30      933.19    932.81 o 
 -20  20   8      427.84     -434.44    768.23 o 
 -17  20   8      291.90      534.48    750.40 o 
 -14  20   8      604.56       15.15    789.20 o 
 -11  20   8     5423.32     4731.98    843.35 o 
  -8  20   8        6.80     -219.99    494.28 o 
  -5  20   8      360.57      428.67    565.00 o 
  -2  20   8      577.04      566.66    546.80 o 
   1  20   8       75.47     -670.77   1045.64 o 
   4  20   8     2651.00     1622.51    976.26 o 
   7  20   8     1539.77      627.67    919.79 o 
 -28  21   8        0.13     -338.29   1376.10 o 
 -25  21   8     1246.28     -261.02   1305.50 o 
 -22  21   8     1143.83      794.15    716.19 o 
 -19  21   8      529.52      518.23   1542.22 o 
 -16  21   8     2085.63     1873.75    814.96 o 
 -13  21   8     2027.78     2433.34    711.33 o 
 -10  21   8     5665.03     4457.39    797.48 o 
  -7  21   8      259.72     -271.60    517.61 o 
  -4  21   8     3675.51     3598.46    693.49 o 
  -1  21   8      244.87      363.88    708.65 o 
   2  21   8       30.66    -1055.06   1055.06 o 
   5  21   8       18.13     -878.96    878.96 o 
   8  21   8      536.15     -907.35    907.35 o 
 -27  22   8      581.83     -596.39   1193.53 o 
 -24  22   8        2.05     -329.35    861.38 o 
 -21  22   8     3583.07     3373.40    932.32 o 
 -18  22   8      634.09       51.32   1182.75 o 
 -15  22   8        9.65     -108.51    913.96 o 
 -12  22   8     1419.56      894.27    958.50 o 
  -9  22   8      363.23      295.77    648.84 o 
  -6  22   8      329.67      103.95    557.48 o 
  -3  22   8       32.94      151.84    576.30 o 
   0  22   8      864.42     1729.44    824.06 o 
   3  22   8        9.46    -1001.65   1001.65 o 
   6  22   8        0.46     -890.24    890.24 o 
 -26  23   8     2022.33     2506.07   1270.44 o 
 -23  23   8      456.95      271.65    872.22 o 
 -20  23   8      168.37      162.65    905.15 o 
 -17  23   8     1985.57      865.94    909.04 o 
 -14  23   8     5363.68     4435.52    824.43 o 
 -11  23   8        4.80       39.50    679.76 o 
  -8  23   8     1375.15     1345.21    772.29 o 
  -5  23   8     1272.12      794.39    633.68 o 
  -2  23   8      922.93     1043.23    812.53 o 
   1  23   8      358.22      244.08    928.61 o 
   4  23   8      131.96    -1479.32   1479.32 o 
 -28  24   8      299.82     -734.60   1308.37 o 
 -25  24   8     7513.29     8659.64   1150.35 o 
 -22  24   8      886.12     1988.25    986.36 o 
 -19  24   8       26.74     -993.46   1534.97 o 
 -16  24   8      589.87      704.33   1612.05 o 
 -13  24   8     1066.33      633.08    692.63 o 
 -10  24   8     1032.25     1361.44    757.09 o 
  -7  24   8     1349.01     1827.11    786.09 o 
  -4  24   8        0.70     -281.30    878.52 o 
  -1  24   8       65.28     -393.58   1010.72 o 
   2  24   8      128.53      329.77   1005.47 o 
 -27  25   8      596.93      684.13   1746.03 o 
 -24  25   8      935.41     1340.46   1483.60 o 
 -21  25   8      864.16      343.36   1292.86 o 
 -18  25   8      260.46     -406.41   1452.27 o 
 -15  25   8      186.22     -169.25   1774.25 o 
 -12  25   8      287.32     -272.74    790.21 o 
  -9  25   8      916.40      748.57   1117.33 o 
  -6  25   8     2223.48     1892.68    894.15 o 
  -3  25   8     3098.08     2016.71    895.13 o 
   0  25   8      139.22     -233.19    794.69 o 
 -26  26   8     3308.16     2539.05   1176.17 o 
 -23  26   8      279.34      391.71   1441.83 o 
 -20  26   8      994.90      418.37   1597.28 o 
 -17  26   8        0.41     -821.06   1727.41 o 
 -14  26   8     6038.44     5073.59   1075.80 o 
 -11  26   8     4932.27     4889.29    858.28 o 
  -8  26   8       40.20       94.66    735.10 o 
  -5  26   8       47.80     -196.36    708.87 o 
  -2  26   8      220.64     -520.12    909.51 o 
 -25  27   8     1778.25     1339.82   1588.55 o 
 -22  27   8     7051.38     7958.95   2618.09 o 
 -19  27   8      838.11      401.32   2028.41 o 
 -16  27   8      406.53      225.90   2011.20 o 
 -13  27   8      665.50     -189.41    959.61 o 
 -10  27   8      101.06     -572.90    928.40 o 
  -7  27   8       15.43     -296.48    919.03 o 
  -4  27   8        3.39     -208.20    835.70 o 
 -24  28   8      331.79     2541.57   1166.56 o 
 -21  28   8       77.37     -278.25   1681.67 o 
 -18  28   8      967.42     1251.16   2347.46 o 
 -15  28   8        0.39     -394.60   1176.93 o 
 -12  28   8       62.08      776.83    758.33 o 
  -9  28   8      370.48     -196.02   1223.99 o 
  -6  28   8      843.01       31.18   1309.04 o 
 -20  29   8     1092.83     1374.66   2917.93 o 
 -17  29   8      874.98      636.69   1991.94 o 
 -14  29   8      454.72       40.28   1158.95 o 
 -11  29   8     2475.83     1857.93   1324.96 o 
  -8  29   8      182.06      470.41   1175.69 o 
 -16  30   8      107.30      732.72   1879.86 o 
 -13  30   8      202.20      395.88   1602.47 o 
   0   0   9    20396.57    20774.27   1693.32 o 
   1   1   9      958.22     1001.15    549.61 o 
  -1   2   9      103.96     -152.56    435.99 o 
   2   2   9     2949.48     4560.08    693.22 o 
  -3   3   9     4905.90     6085.44    716.93 o 
   0   3   9      127.22      265.82    509.39 o 
   3   3   9    10723.58    11502.22    696.36 o 
  -5   4   9      254.67      437.82    449.07 o 
  -2   4   9      435.15      873.58    544.32 o 
   1   4   9     3843.11     4817.40    850.94 o 
   4   4   9      229.43     -317.10    555.75 o 
  -7   5   9    12711.48    13994.76    748.87 o 
  -4   5   9       44.80     -182.88    434.29 o 
  -1   5   9     1051.21     1078.72    491.98 o 
   2   5   9      566.92      860.03    646.36 o 
   5   5   9     9267.70     9762.61   1045.64 o 
  -9   6   9      796.77     1293.25    713.96 o 
  -6   6   9     4416.30     4941.07    612.19 o 
  -3   6   9     4494.01     6265.84    629.08 o 
   0   6   9     2836.45     3140.60    580.04 o 
   3   6   9     1274.71     1824.65    907.36 o 
   6   6   9     1252.44     2331.60    811.52 o 
 -11   7   9       79.35      271.48    640.06 o 
  -8   7   9     5519.44     6369.29   1046.97 o 
  -5   7   9       25.93     -115.71    443.82 o 
  -2   7   9      105.81      656.09    547.35 o 
   1   7   9     7798.14    10157.04   1823.38 o 
   4   7   9     3135.09     5364.43   1635.67 o 
   7   7   9      337.73      651.64    951.36 o 
 -13   8   9    11129.75    11280.64    948.50 o 
 -10   8   9     7990.98     7752.94    936.90 o 
  -7   8   9     9025.91    10551.98    712.41 o 
  -4   8   9      969.19     1223.22    496.39 o 
  -1   8   9      371.95      289.45    482.95 o 
   2   8   9     1978.83     2864.01   1159.91 o 
   5   8   9       28.33      310.83   1687.40 o 
   8   8   9     3013.90     5649.44   3056.11 o 
 -15   9   9      877.57      338.37    581.39 o 
 -12   9   9     2760.64     2481.05    707.06 o 
  -9   9   9     3631.43     4267.13    768.37 o 
  -6   9   9      469.07      -81.91    465.46 o 
  -3   9   9        9.36      469.15    479.20 o 
   0   9   9      339.32       18.75    617.65 o 
   3   9   9        1.05     -465.21    604.58 o 
   6   9   9     5405.56     8260.65   2647.60 o 
   9   9   9     1141.85     1610.36   1901.00 o 
 -17  10   9      336.54     -257.95    741.37 o 
 -14  10   9     1462.85     1372.78    629.84 o 
 -11  10   9     2380.98     1740.87    876.06 o 
  -8  10   9      146.78     -260.03    551.19 o 
  -5  10   9     1189.68     1547.04    532.83 o 
  -2  10   9    12807.06    13707.01    850.43 o 
   1  10   9       71.60      175.05    665.21 o 
   4  10   9     3751.40     5648.77   1410.41 o 
   7  10   9      328.92      498.86   1230.89 o 
  10  10   9       38.25     1006.05   1552.46 o 
 -19  11   9      622.04     2105.96   2078.41 o 
 -16  11   9      649.02      493.07    649.91 o 
 -13  11   9     4180.50     3996.27    673.66 o 
 -10  11   9     5075.26     7112.25    941.56 o 
  -7  11   9     5014.50     5314.01    625.03 o 
  -4  11   9      604.65      451.88    498.05 o 
  -1  11   9       53.35     -171.94    485.64 o 
   2  11   9        0.42     -387.19    657.01 o 
   5  11   9       31.08      -13.66   1074.77 o 
   8  11   9       85.74      820.90   1860.19 o 
  11  11   9      169.49      933.10   1042.06 o 
 -21  12   9     5367.19     8211.74   3267.67 o 
 -18  12   9     2172.46     1658.02   1031.51 o 
 -15  12   9      357.65      206.13    612.52 o 
 -12  12   9        1.82     -693.76    693.76 o 
  -9  12   9     2505.14     2078.14    651.87 o 
  -6  12   9       43.07     -400.59    400.59 o 
  -3  12   9      371.68      437.05    467.06 o 
   0  12   9       52.81     -677.05    677.05 o 
   3  12   9        4.70     -181.92    692.67 o 
   6  12   9      710.48     2100.55   1309.33 o 
   9  12   9     5249.23     8094.07   2713.55 o 
  12  12   9      597.27     1984.58   2166.70 o 
 -23  13   9      275.31     1687.22   2983.08 o 
 -20  13   9     1035.01     -134.71    880.20 o 
 -17  13   9     2008.23     1174.97    770.53 o 
 -14  13   9       11.54     -676.99    676.99 o 
 -11  13   9       28.90     -696.42    696.42 o 
  -8  13   9        1.58     -150.57    396.48 o 
  -5  13   9     1802.55     1383.24    488.64 o 
  -2  13   9     5532.17     5954.04    777.87 o 
   1  13   9     3627.73     2571.27    815.95 o 
   4  13   9       42.99     -144.31    715.04 o 
   7  13   9       55.15      194.95    789.18 o 
  10  13   9      896.83     1614.28   1357.87 o 
  13  13   9      407.99     1918.02   1325.03 o 
 -25  14   9      820.67     2135.27   1916.89 o 
 -22  14   9     1084.94     1447.15    936.78 o 
 -19  14   9     1440.67     1379.58    695.35 o 
 -16  14   9       91.97      241.55    621.25 o 
 -13  14   9      653.23     -405.96    732.96 o 
 -10  14   9     3789.23     3836.09    856.28 o 
  -7  14   9     2843.64     2779.29    710.74 o 
  -4  14   9      127.79     -133.45    442.65 o 
  -1  14   9      676.95      391.28    673.04 o 
   2  14   9     1208.28      962.97    785.10 o 
   5  14   9     2105.09     1999.53    860.13 o 
   8  14   9       60.19      -45.32   1397.47 o 
  11  14   9        4.90      472.46   1568.73 o 
 -27  15   9      391.70     2389.32   1612.71 o 
 -24  15   9        7.56     1885.54   2195.14 o 
 -21  15   9      154.85     -507.58    722.43 o 
 -18  15   9       10.85      -98.40   1107.15 o 
 -15  15   9      153.16     -679.74    679.74 o 
 -12  15   9       33.86     -630.32    703.04 o 
  -9  15   9      430.82      365.46    469.04 o 
  -6  15   9     2996.19     3762.30    751.72 o 
  -3  15   9     2240.84     1796.92    497.30 o 
   0  15   9       53.04    -1063.95   1111.72 o 
   3  15   9       88.17     -687.54    764.95 o 
   6  15   9       67.82     -142.38    849.76 o 
   9  15   9     1476.98     2260.48   1047.11 o 
  12  15   9      645.53     1056.21    965.66 o 
 -26  16   9      491.68     2283.72   2409.18 o 
 -23  16   9      358.42     -466.58    796.79 o 
 -20  16   9     1763.45     1309.51    771.85 o 
 -17  16   9     1380.88     1559.16    941.17 o 
 -14  16   9      189.75     -795.25    870.02 o 
 -11  16   9     4321.33     4514.57   1183.22 o 
  -8  16   9     7160.36     8035.27   1121.78 o 
  -5  16   9     1480.54     1387.33    585.66 o 
  -2  16   9      313.47      182.75    594.82 o 
   1  16   9        4.91     -642.13    642.13 o 
   4  16   9      363.14     -801.51    801.51 o 
   7  16   9       96.45     -165.43    887.29 o 
  10  16   9       76.94       97.34    873.02 o 
 -25  17   9      199.39     -901.88    901.88 o 
 -22  17   9     2170.01     1553.46    971.40 o 
 -19  17   9        1.63      592.58    806.67 o 
 -16  17   9       64.49     -343.71   1034.46 o 
 -13  17   9     1451.93      348.30    712.94 o 
 -10  17   9      595.45      311.87    529.59 o 
  -7  17   9     1017.81      380.12    456.34 o 
  -4  17   9      589.77      710.52    462.53 o 
  -1  17   9     2980.12     2226.44    736.66 o 
   2  17   9       56.26     -766.26    766.26 o 
   5  17   9      709.65       54.37    894.61 o 
   8  17   9     1775.95     1272.11    950.03 o 
 -24  18   9      435.09     -185.30   1359.67 o 
 -21  18   9      772.29      714.33    746.27 o 
 -18  18   9      242.50     -172.17   1070.76 o 
 -15  18   9     2070.06     1323.90    838.65 o 
 -12  18   9     5379.21     5333.02    969.96 o 
  -9  18   9    10063.12     9076.46   1450.89 o 
  -6  18   9     3997.27     2849.64    648.19 o 
  -3  18   9      117.40     -192.00    541.20 o 
   0  18   9      976.10      958.40    642.87 o 
   3  18   9      222.38     -801.48    801.48 o 
   6  18   9      388.01     -610.13    943.40 o 
 -26  19   9      686.40       83.25   1694.23 o 
 -23  19   9       30.97      -51.95   1030.67 o 
 -20  19   9     4548.80     4994.51    928.59 o 
 -17  19   9      536.45       99.77   1252.95 o 
 -14  19   9        0.72     -790.53    972.99 o 
 -11  19   9      112.94     -448.15    933.66 o 
  -8  19   9     1153.37      837.69    532.88 o 
  -5  19   9     1205.58      998.70    575.51 o 
  -2  19   9      621.55      586.56    723.29 o 
   1  19   9      137.07     -824.86    824.86 o 
   4  19   9      495.40     -532.20   1055.90 o 
   7  19   9      718.59     -724.46    973.94 o 
 -25  20   9      475.54     -378.66   1089.06 o 
 -22  20   9      159.02      232.08   1108.43 o 
 -19  20   9      876.52      270.54    793.51 o 
 -16  20   9       19.98     -994.49   1272.38 o 
 -13  20   9        5.31     -631.28   1153.88 o 
 -10  20   9      228.21     -308.44    981.09 o 
  -7  20   9     3131.33     2497.05    650.06 o 
  -4  20   9     1835.50     2093.86    890.59 o 
  -1  20   9     3365.62     3370.75   1306.13 o 
   2  20   9      637.81     -377.47    841.02 o 
   5  20   9        1.35    -1088.21   1088.21 o 
 -24  21   9        0.81      589.23   1438.93 o 
 -21  21   9      922.98      753.95   1129.14 o 
 -18  21   9        5.35     -703.14   1439.09 o 
 -15  21   9     1421.50      371.08   1085.32 o 
 -12  21   9        7.77     -576.66   1201.73 o 
  -9  21   9      873.33     1303.12    686.46 o 
  -6  21   9       35.07     -108.55    737.95 o 
  -3  21   9      397.36      591.15    711.40 o 
   0  21   9       21.41     -311.70    928.44 o 
   3  21   9       34.34     -541.16   1386.86 o 
 -23  22   9      132.60      436.03   1195.56 o 
 -20  22   9      377.80      448.30    985.78 o 
 -17  22   9      883.47      200.01    999.80 o 
 -14  22   9      529.67     -127.31    806.47 o 
 -11  22   9      590.14      540.11    774.33 o 
  -8  22   9        1.04     -481.33    788.82 o 
  -5  22   9        1.08     -124.51    761.99 o 
  -2  22   9      143.01     -111.57    715.42 o 
   1  22   9        9.24      -98.33   1204.75 o 
 -22  23   9      181.95      584.78   1000.89 o 
 -19  23   9     1026.58     -120.64   1715.14 o 
 -16  23   9     1045.06     -731.55   1053.15 o 
 -13  23   9      400.10     -444.86   1532.19 o 
 -10  23   9      137.70     -413.99    684.09 o 
  -7  23   9     1506.20      924.54    681.24 o 
  -4  23   9     1771.32      576.71    804.95 o 
  -1  23   9      191.15     -111.86    953.76 o 
 -21  24   9      594.80     -351.63   2247.92 o 
 -18  24   9      204.20     -606.16   1861.06 o 
 -15  24   9     1002.33      923.56    891.68 o 
 -12  24   9     3487.03     2406.18    818.60 o 
  -9  24   9       26.05     -833.72    833.72 o 
  -6  24   9       61.76     -140.31    722.17 o 
  -3  24   9     1258.90      687.66    939.97 o 
 -20  25   9      119.87     -412.97   1905.04 o 
 -17  25   9      592.62      343.60   1532.00 o 
 -14  25   9     1670.34      269.14   1091.18 o 
 -11  25   9     1967.01     1687.67   1020.48 o 
  -8  25   9     1385.56      537.45   1029.63 o 
  -5  25   9       41.72     -849.91    849.91 o 
 -19  26   9     1888.25      959.04   1805.14 o 
 -16  26   9     2625.77      964.94   1588.63 o 
 -13  26   9     1238.57      480.26    893.41 o 
 -10  26   9      642.79     -177.48   1202.76 o 
  -7  26   9        7.11     -291.83   1398.69 o 
 -15  27   9       32.32        3.67   1556.73 o 
 -12  27   9     1467.42      105.53   1009.33 o 
  -1   1  10      141.83     1624.87   1871.10 o 
  -3   2  10      790.60     1534.65   1053.10 o 
   0   2  10     4754.30     7965.51   2081.28 o 
  -5   3  10      184.89      364.21    610.43 o 
  -2   3  10     4714.99     6880.55    666.75 o 
   1   3  10        9.31     1226.26    888.18 o 
  -7   4  10     1739.05     2500.20    790.54 o 
  -4   4  10      193.78      495.39    467.82 o 
  -1   4  10       14.48      703.97    712.59 o 
   2   4  10     1403.06     2366.45   2131.71 o 
  -9   5  10      496.63      171.74    660.73 o 
  -6   5  10      568.07      397.00    693.13 o 
  -3   5  10      131.35      276.37    478.78 o 
   0   5  10     3201.72     3441.10   1216.21 o 
   3   5  10     6198.07     9739.80   3083.22 o 
 -11   6  10      109.49      734.96   2005.80 o 
  -8   6  10        7.57     -226.34    965.48 o 
  -5   6  10      799.54      747.98    509.60 o 
  -2   6  10      358.74      815.53    542.57 o 
   1   6  10      111.86      626.22   1092.93 o 
   4   6  10      232.13     2029.61   2140.00 o 
 -13   7  10       38.28     1028.55   3496.67 o 
 -10   7  10      225.62      590.46    713.46 o 
  -7   7  10      940.20      904.22    654.90 o 
  -4   7  10      566.68      722.95    524.36 o 
  -1   7  10      222.05     1002.24   1590.29 o 
   2   7  10      316.05     1468.85   1400.35 o 
   5   7  10      221.26     2372.54   3217.84 o 
 -15   8  10      175.18     1099.68   3260.17 o 
 -12   8  10     1022.81     1418.06    808.02 o 
  -9   8  10     1318.71     1067.50    927.87 o 
  -6   8  10        2.51     -321.81    490.93 o 
  -3   8  10       95.61      374.32    495.17 o 
   0   8  10      708.41      465.93   1226.26 o 
   3   8  10     7151.44     9405.19   4281.50 o 
   6   8  10      202.82     1212.80   3500.37 o 
 -17   9  10      669.18     2386.80   3698.07 o 
 -14   9  10     3383.85     3833.44    950.85 o 
 -11   9  10     3109.36     3252.98    765.12 o 
  -8   9  10     2190.89     1227.85    772.65 o 
  -5   9  10      281.27      670.55    542.22 o 
  -2   9  10        0.06      203.62    612.73 o 
   1   9  10     3871.91     5307.19   2086.55 o 
   4   9  10       36.29      702.57   1661.97 o 
   7   9  10     2751.77     5383.04   3653.77 o 
 -19  10  10       26.05     2019.99   4066.62 o 
 -16  10  10      361.51     -271.09    705.61 o 
 -13  10  10        1.12     -172.11    560.51 o 
 -10  10  10     2991.68     2641.53   1228.24 o 
  -7  10  10     3931.38     4679.06    801.44 o 
  -4  10  10     1625.20     1932.61    585.51 o 
  -1  10  10     1066.10     1754.43    833.94 o 
   2  10  10      353.65      614.64   1108.93 o 
   5  10  10      458.03      630.80   1500.35 o 
   8  10  10      898.04     2324.48   3087.76 o 
 -21  11  10      114.36     2507.69   3753.51 o 
 -18  11  10     2712.18     5892.13   5235.75 o 
 -15  11  10     2055.82     2524.45    915.75 o 
 -12  11  10     3733.79     3542.91    991.38 o 
  -9  11  10      179.38     -613.13    733.98 o 
  -6  11  10     1648.35     2436.89    633.31 o 
  -3  11  10      424.65      357.39    679.76 o 
   0  11  10     1356.47      561.20    759.02 o 
   3  11  10      670.40       28.03   1089.14 o 
   6  11  10       36.13      -12.93   1400.12 o 
   9  11  10      148.39     1549.47   3702.74 o 
 -23  12  10     1782.31     4666.48   4454.07 o 
 -20  12  10       83.81     2144.35   5940.70 o 
 -17  12  10        0.94       10.69    743.59 o 
 -14  12  10      935.81     1338.27    772.49 o 
 -11  12  10     3748.46     2990.41    910.93 o 
  -8  12  10      263.08     -854.86   1094.79 o 
  -5  12  10      445.97      332.60    571.02 o 
  -2  12  10      495.27      698.34    679.62 o 
   1  12  10       67.41     -263.98    747.69 o 
   4  12  10     1125.51     1805.03   1542.51 o 
   7  12  10      278.08      341.76   1336.45 o 
  10  12  10      494.35     2793.50   4541.79 o 
 -22  13  10      757.96     4744.96   7318.42 o 
 -19  13  10        3.34     -228.07    817.39 o 
 -16  13  10        0.85     -109.66    594.66 o 
 -13  13  10     1213.81      898.82   1040.13 o 
 -10  13  10      122.14     -726.89    770.78 o 
  -7  13  10     5622.24     4196.15    920.69 o 
  -4  13  10     2092.08     1567.50    927.92 o 
  -1  13  10       23.56      -77.48    587.37 o 
   2  13  10      130.10     -487.02    717.80 o 
   5  13  10       55.83     -744.68    744.68 o 
   8  13  10      387.33     1300.70   1517.64 o 
 -21  14  10     4094.28     3730.85   1091.19 o 
 -18  14  10       63.87     -842.98    842.98 o 
 -15  14  10     3368.99     2719.34    782.35 o 
 -12  14  10      201.29     -523.36    781.58 o 
  -9  14  10       52.56       76.90   1051.80 o 
  -6  14  10      812.02      445.31    871.87 o 
  -3  14  10      186.10     -445.36    861.35 o 
   0  14  10      388.05     -215.98    731.85 o 
   3  14  10       29.15     -760.53    760.53 o 
   6  14  10       31.53     -667.46   1025.39 o 
 -20  15  10      204.20      627.28    798.71 o 
 -17  15  10     1161.74     1371.67    750.63 o 
 -14  15  10      628.93      370.45    897.49 o 
 -11  15  10      491.78     -167.17    789.17 o 
  -8  15  10       85.52     -141.73    715.67 o 
  -5  15  10      316.91      262.21    652.66 o 
  -2  15  10     2068.87     1444.48    940.45 o 
   1  15  10      398.35      -92.53    715.94 o 
   4  15  10      691.84      179.03    784.22 o 
   7  15  10      569.08      423.90   1482.09 o 
 -22  16  10       11.57      358.05    902.09 o 
 -19  16  10      272.00      128.45   1266.80 o 
 -16  16  10      101.05      632.97    850.64 o 
 -13  16  10      131.12     -888.59    888.59 o 
 -10  16  10     3096.33     3718.90    942.82 o 
  -7  16  10        0.30     -291.15    409.18 o 
  -4  16  10      545.29      107.35    987.00 o 
  -1  16  10      611.80      547.87    765.70 o 
   2  16  10       21.55     -699.76    699.76 o 
   5  16  10       81.81     -858.96    858.96 o 
 -21  17  10     2552.05     2217.83    943.26 o 
 -18  17  10      488.25      469.22   1252.44 o 
 -15  17  10       10.03    -1102.70   1102.70 o 
 -12  17  10     4755.24     4279.16    989.90 o 
  -9  17  10     1747.00      804.27   1034.75 o 
  -6  17  10      102.39       63.89    639.82 o 
  -3  17  10     1182.89      407.42    942.24 o 
   0  17  10       78.18       47.90    890.29 o 
   3  17  10      401.35     -639.17    840.07 o 
 -20  18  10      524.98      487.45   1407.90 o 
 -17  18  10      152.12      985.48   1015.83 o 
 -14  18  10      159.46     -510.50    971.60 o 
 -11  18  10       26.78    -1099.62   1099.62 o 
  -8  18  10     3296.32     3799.59    950.12 o 
  -5  18  10      170.97     -201.71    806.45 o 
  -2  18  10       26.12      -38.41   1303.29 o 
   1  18  10      232.70      185.80   1339.57 o 
 -19  19  10       96.06     2172.98    870.91 o 
 -16  19  10       14.86     -809.06   1139.02 o 
 -13  19  10       47.15      154.07    785.96 o 
 -10  19  10     4255.29     4149.23    951.11 o 
  -7  19  10     4259.76     2756.84    811.58 o 
  -4  19  10       19.35     -286.50    557.79 o 
  -1  19  10      555.81      318.84   1323.74 o 
 -18  20  10       19.86       48.50    983.85 o 
 -15  20  10     1083.13     -300.98   1242.16 o 
 -12  20  10     2301.16      780.48    819.55 o 
  -9  20  10       19.84     -357.64    854.68 o 
  -6  20  10     2308.56     1499.16    681.68 o 
  -3  20  10     1736.66     1421.02   1241.19 o 
   0  20  10       35.96      774.61   1010.44 o 
 -17  21  10      100.26      467.03   2378.59 o 
 -14  21  10      888.39      797.13   1476.85 o 
 -11  21  10      712.67      -64.27   1155.94 o 
  -8  21  10      261.20     -598.98    801.59 o 
  -5  21  10      585.45      -67.37   1026.53 o 
 -16  22  10      246.15     -958.32   1230.12 o 
 -13  22  10      121.61    -1128.21   1322.59 o 
 -10  22  10       54.14     -811.29   1024.45 o 
  -7  22  10     1102.93     -663.74   1239.85 o 
 -12  23  10     1543.62    -1766.48   1766.48 o 
   0   1  11       68.18     5025.53   1872.58 o 
  -2   2  11       87.43     4458.08   4857.85 o 
   1   2  11     1261.96     5934.70   4008.25 o 
  -4   3  11      756.75     4021.06   5327.35 o 
  -1   3  11      115.56     1889.29   1739.88 o 
   2   3  11     1092.91     3441.33   3168.13 o 
  -6   4  11     3367.41    10993.66   7247.53 o 
  -3   4  11        0.25      194.43    854.72 o 
   0   4  11      112.50     2285.60   2853.32 o 
   3   4  11     1345.81     5276.76   3958.74 o 
  -8   5  11     1342.86     4592.44   5462.99 o 
  -5   5  11      631.19     2848.90   1267.07 o 
  -2   5  11     5055.36     8015.37   1064.06 o 
   1   5  11       20.24      677.26    889.44 o 
   4   5  11      183.43      584.90   2342.31 o 
 -10   6  11     7070.21    15264.24  10002.37 o 
  -7   6  11      664.27      230.55   1107.55 o 
  -4   6  11     1782.43     3041.16   1347.82 o 
  -1   6  11      796.25     2359.10   1143.69 o 
   2   6  11     1258.43     1746.32   2213.26 o 
   5   6  11      163.16      842.95   3500.32 o 
 -12   7  11       88.74     2980.16   6459.64 o 
  -9   7  11      773.84     1131.15   1008.22 o 
  -6   7  11     1754.39     1042.54   1167.74 o 
  -3   7  11     1255.07     2287.43    805.73 o 
   0   7  11     1641.19     2716.73   1618.24 o 
   3   7  11     1268.53     1405.27   3006.72 o 
   6   7  11      774.33     3687.36   4786.69 o 
 -14   8  11       14.48     2532.57   6074.77 o 
 -11   8  11      229.10      351.07    746.08 o 
  -8   8  11     2708.96     1581.29   1140.66 o 
  -5   8  11       36.11     -428.93   1044.58 o 
  -2   8  11     1056.20     1980.45    751.25 o 
   1   8  11       15.82      -23.19   1036.48 o 
   4   8  11      341.10     1131.01   2136.61 o 
   7   8  11        3.04     1192.28   4316.90 o 
 -16   9  11     1291.62     5087.80   9494.57 o 
 -13   9  11       26.85      445.01    756.90 o 
 -10   9  11     1765.57     3157.72   1326.66 o 
  -7   9  11        1.44      526.27    922.95 o 
  -4   9  11      920.52     1105.55    741.31 o 
  -1   9  11     2002.26     3501.87    956.13 o 
   2   9  11      224.67      432.44   1734.23 o 
   5   9  11      774.98     1261.11   3173.94 o 
   8   9  11      106.82     1141.29   3799.35 o 
 -15  10  11        0.27     3763.00  12312.97 o 
 -12  10  11        5.57      225.38    738.59 o 
  -9  10  11     2126.91     1132.60   1016.60 o 
  -6  10  11       91.16     -979.35    979.35 o 
  -3  10  11       35.63      -88.78    788.47 o 
   0  10  11     2594.94     2317.29    969.47 o 
   3  10  11        8.94     -341.54   1307.93 o 
   6  10  11       61.97     1115.63   3048.56 o 
 -17  11  11        0.29     6803.42  14012.32 o 
 -14  11  11       29.34      159.82    781.30 o 
 -11  11  11     1691.52     1620.42   1344.12 o 
  -8  11  11     1986.28     2160.48    926.21 o 
  -5  11  11     1265.64     1829.36    890.53 o 
  -2  11  11       76.95      112.78    734.57 o 
   1  11  11       23.85     -540.87   1009.35 o 
   4  11  11        8.57     -481.36   1318.53 o 
 -16  12  11     1125.93     1556.03    875.24 o 
 -13  12  11       14.00     1152.94    818.91 o 
 -10  12  11     1337.09      736.17   1029.10 o 
  -7  12  11        1.92     -369.53    868.76 o 
  -4  12  11     1322.94     1460.75   1046.57 o 
  -1  12  11      261.36      755.05   1544.77 o 
   2  12  11      393.74      -74.88    803.52 o 
   5  12  11       16.59     -553.14   1191.37 o 
 -15  13  11       55.73      248.25    765.53 o 
 -12  13  11      938.48     1082.72    948.15 o 
  -9  13  11      862.42     -830.00   1093.88 o 
  -6  13  11        4.47     -620.25   1438.47 o 
  -3  13  11        1.29      -43.49   1260.25 o 
   0  13  11       58.35       27.72   1053.21 o 
   3  13  11      122.48     -652.31    741.26 o 
 -14  14  11       52.59      315.45    684.82 o 
 -11  14  11      364.16      -98.80   1031.73 o 
  -8  14  11      538.00     -558.35   1300.14 o 
  -5  14  11     1127.35      317.99   1232.09 o 
  -2  14  11      246.04     -403.81    941.88 o 
   1  14  11      265.05     1034.39    919.13 o 
 -13  15  11      325.69     -104.40   1494.34 o 
 -10  15  11        9.07     -920.82   1110.98 o 
  -7  15  11     2653.61     3074.37   1128.01 o 
  -4  15  11       10.31     -532.98    939.57 o 
  -1  15  11     1429.67     1384.93   1569.69 o 
 -12  16  11       34.85     -917.29    917.29 o 
  -9  16  11     1123.82      122.04   1416.28 o 
  -6  16  11      552.06      347.27    473.18 o 
  -3  16  11      107.53       76.82    749.77 o 
 -11  17  11     1217.74      -66.98   1248.88 o 
  -8  17  11      104.06    -1146.16   1146.16 o 
  -5  17  11      320.68      524.37    870.30 o 
   1   1  12      143.28     1366.99    870.98 o 
   2   2  12     1182.92    15966.00  13319.65 o 
   0   3  12      504.95     1097.31    916.12 o 
   3   3  12       49.99     4135.58   6144.24 o 
  -5   4  12      803.56    11220.65  13255.84 o 
   1   4  12     1576.31     9804.73   7217.60 o 
  -7   5  12     1452.41    14744.53  16846.86 o 
  -1   5  12        6.12      816.20    984.75 o 
   2   5  12      122.81     2243.07   5140.14 o 
  -6   6  12      549.65     2229.54   1004.01 o 
   0   6  12       21.90     1289.50   1581.24 o 
  -2   7  12        1.36     3331.07   2247.00 o 
                                                 
